# Supplementary material for: Bis(2,2′-bipyridyl-κ2 N,N′)(nitrato-κ2 O,O′)(trifluoro­acetato-κO)cadmium(II)
Source: Acta Crystallogr Sect E Struct Rep Online. 2009 May 14;65(Pt 6):m635. doi: 10.1107/S1600536809016717 (PMC2969603; doi:10.1107/S1600536809016717)
Supplement: Supplementary file 1 [file e-65-0m635-sup1.cif]

##############################################################################
###                                                                        ###
###        Electronic paper (Acta Crystallographica Section E)             ###
###                                                                        ###
##############################################################################
#                                                                            #
# This CIF contains the data in a paper accepted for publication in Acta     #
# Crystallographica Section E. It conforms to the requirements of Notes      #
# for Authors for Section E, and has been peer reviewed under the auspices   #
# of the IUCr Commission on Journals.                                        #
#                                                                            #
# Full details of the Crystallographic Information File format               #
# are given in the paper "The Crystallographic Information File (CIF):       #
# a New Standard Archive File for Crystallography" by S. R. Hall, F. H.      #
# Allen and I. D. Brown [Acta Cryst. (1991), A47, 655-685].                  #
#                                                                            #
# The current version of the core CIF dictionary is obtainable from          #
# ftp://ftp.iucr.org/pub/cif_core.dic. The current version number is 2.4.    #
#                                                                            #
# Software is freely available for graphical display of the structure(s) in  #
# this CIF.  For information consult the CIF home page http://www.iucr.org/  #
# cif/home.html                                                              #
#                                                                            #
# This file may be used for bona fide research purposes within the           #
# scientific community so long as proper attribution is given to the journal # 
# article from which it was obtained.                                        #
#                                                                            #
##############################################################################
                                             
data_I
_audit_creation_method     SHELXL-97
_chemical_name_systematic
;
Bis(2,2'-bipyridyl-\k^2^<i>N</i>,<i>N</i>')(nitrato-\k^2^<i>O</i>,<i>O</i>')\
(trifluoroacetato-\k<i>O</i>)cadmium(II)
;
_chemical_name_common     ?
_chemical_formula_moiety     'C22 H16 Cd F3 N5 O5'
_chemical_formula_sum     'C22 H16 Cd F3 N5 O5'
_chemical_formula_iupac     '[Cd (C2 F3 O2) (N O3) (C10 H8 N2)2]'
_chemical_formula_weight     599.80
_chemical_melting_point     ?
_symmetry_cell_setting     'Monoclinic'
_symmetry_space_group_name_H-M     'P 21/c'
loop_
    _symmetry_equiv_pos_as_xyz
    'x, y, z'
    '-x, y+1/2, -z+1/2'
    '-x, -y, -z'
    'x, -y-1/2, z-1/2'
_cell_length_a     14.9327(13)
_cell_length_b     9.6613(8)
_cell_length_c     15.9859(14)
_cell_angle_alpha     90.00
_cell_angle_beta     93.568(2)
_cell_angle_gamma     90.00
_cell_volume     2301.8(3)
_cell_formula_units_Z     4
_cell_measurement_reflns_used     3157
_cell_measurement_theta_min     2.465
_cell_measurement_theta_max     23.107
_cell_measurement_temperature     273(2)
_exptl_crystal_description     block
_exptl_crystal_colour     colourless
_exptl_crystal_size_max     0.12
_exptl_crystal_size_mid     0.10
_exptl_crystal_size_min     0.06
_exptl_crystal_density_diffrn     1.731
_exptl_crystal_density_meas     ?
_exptl_crystal_density_method     'not measured'
_exptl_crystal_F_000     1192
_exptl_absorpt_coefficient_mu     1.018
_exptl_absorpt_correction_type     multi-scan
_exptl_absorpt_process_details     '(SADABS; Sheldrick, 1996)'
_exptl_absorpt_correction_T_min     0.8876
_exptl_absorpt_correction_T_max     0.9414
_exptl_special_details
;
;
_diffrn_ambient_temperature     273(2)
_diffrn_radiation_type     MoK\a
_diffrn_radiation_wavelength     0.71073
_diffrn_radiation_source     'fine-focus sealed tube'
_diffrn_radiation_monochromator     graphite
_diffrn_measurement_device_type     'Bruker Smart APEX'
_diffrn_measurement_method     'phi and omega scans'
_diffrn_detector_area_resol_mean     ?
_diffrn_reflns_number     11743
_diffrn_reflns_av_R_equivalents     0.0288
_diffrn_reflns_av_sigmaI/netI     0.0326
_diffrn_reflns_theta_min     1.37
_diffrn_reflns_theta_max     25.05
_diffrn_reflns_theta_full     25.05
_diffrn_measured_fraction_theta_max     0.999
_diffrn_measured_fraction_theta_full     0.999
_diffrn_reflns_limit_h_min     -17
_diffrn_reflns_limit_h_max     17
_diffrn_reflns_limit_k_min     -11
_diffrn_reflns_limit_k_max     8
_diffrn_reflns_limit_l_min     -18
_diffrn_reflns_limit_l_max     19
_diffrn_standards_number     ?
_diffrn_standards_interval_count     ?
_diffrn_standards_interval_time     ?
_diffrn_standards_decay_%     ?
_refine_special_details
;
Refinement of <i>F</i>^2^ against ALL reflections. The weighted <i>R</i>-factor
<i>wR</i> and goodness of fit <i>S</i> are based on <i>F</i>^2^, conventional
<i>R</i>-factors <i>R</i> are based on <i>F</i>, with <i>F</i> set to zero for
negative <i>F</i>^2^. The threshold expression of <i>F</i>^2^ >
\s(<i>F</i>^2^) is used only for calculating <i>R</i>-factors(gt) <i>etc</i>.
and is not relevant to the choice of reflections for refinement.
<i>R</i>-factors based on <i>F</i>^2^ are statistically about twice as large
as those based on <i>F</i>, and <i>R</i>- factors based on ALL data will be
even larger.
;
_reflns_number_total     4075
_reflns_number_gt     3128
_reflns_threshold_expression     >2sigma(I)
_refine_ls_structure_factor_coef     Fsqd
_refine_ls_matrix_type     full
_refine_ls_R_factor_all     0.0767
_refine_ls_R_factor_gt     0.0591
_refine_ls_wR_factor_gt     0.1489
_refine_ls_wR_factor_ref     0.170
_refine_ls_goodness_of_fit_ref     1.021
_refine_ls_restrained_S_all     1.149
_refine_ls_number_reflns     4075
_refine_ls_number_parameters     329
_refine_ls_number_restraints     516
_refine_ls_hydrogen_treatment     constr
_refine_ls_weighting_scheme     calc
_refine_ls_weighting_details
         'calc w=1/[\s^2^(Fo^2^)+(0.0800P)^2^+9.6055P] where P=(Fo^2^+2Fc^2^)/3'
_atom_sites_solution_hydrogens     geom
_atom_sites_solution_primary     direct
_atom_sites_solution_secondary     difmap
_refine_ls_shift/su_max     0.006
_refine_ls_shift/su_mean     0.000
_refine_diff_density_max     0.935
_refine_diff_density_min     -1.420
_refine_ls_extinction_method     none
_refine_ls_extinction_coef     ?
loop_
    _atom_type_symbol
    _atom_type_description
    _atom_type_scat_dispersion_real
    _atom_type_scat_dispersion_imag
    _atom_type_scat_source
    'C' 'C' 0.0033 0.0016
                         'International Tables Vol C Tables 4.2.6.8 and 6.1.1.4'
    'H' 'H' 0.0000 0.0000
                         'International Tables Vol C Tables 4.2.6.8 and 6.1.1.4'
    'N' 'N' 0.0061 0.0033
                         'International Tables Vol C Tables 4.2.6.8 and 6.1.1.4'
    'O' 'O' 0.0106 0.0060
                         'International Tables Vol C Tables 4.2.6.8 and 6.1.1.4'
    'Cd' 'Cd' -0.8075 1.2024
                         'International Tables Vol C Tables 4.2.6.8 and 6.1.1.4'
    'F' 'F' 0.0171 0.0103
                         'International Tables Vol C Tables 4.2.6.8 and 6.1.1.4'
_computing_data_collection     'SMART (Siemens, 1996)'
_computing_cell_refinement     'SAINT (Siemens, 1996)'
_computing_data_reduction     'SAINT (Siemens, 1996)'
_computing_structure_solution     'SHELXS97 (Sheldrick, 2008)'
_computing_structure_refinement     'SHELXL97 (Sheldrick, 2008)'
_computing_molecular_graphics     'SHELXTL (Sheldrick, 2008)'
_computing_publication_material     'SHELXTL (Sheldrick, 2008)'
loop_
    _atom_site_type_symbol
    _atom_site_label
    _atom_site_fract_x
    _atom_site_fract_y
    _atom_site_fract_z
    _atom_site_U_iso_or_equiv
    _atom_site_adp_type
    _atom_site_calc_flag
    _atom_site_refinement_flags
    _atom_site_occupancy
    _atom_site_disorder_assembly
    _atom_site_disorder_group
    Cd Cd1 0.73713(3) 0.51539(5) 0.16084(3) 0.0502(2) Uani d U 1 . .
    O O1 0.7323(4) 0.7621(7) 0.1656(4) 0.0763(10) Uani d U 1 . .
    O O2 0.6002(4) 0.6880(7) 0.1509(4) 0.0773(11) Uani d U 1 . .
    O O3 0.6236(5) 0.9068(7) 0.1476(4) 0.0931(18) Uani d U 1 . .
    O O4 0.7112(5) 0.4828(7) 0.2991(4) 0.0792(10) Uani d U 1 . .
    O O5 0.8383(6) 0.5634(11) 0.3232(6) 0.128(2) Uani d U 1 . .
    N N1 0.8898(4) 0.5660(7) 0.1289(4) 0.0559(15) Uani d . 1 . .
    N N2 0.8265(4) 0.3090(7) 0.1600(4) 0.0577(16) Uani d . 1 . .
    N N3 0.6969(4) 0.5131(6) 0.0152(4) 0.0527(15) Uani d . 1 . .
    N N4 0.6102(4) 0.3705(6) 0.1314(4) 0.0521(14) Uani d . 1 . .
    N N5 0.6504(5) 0.7896(8) 0.1543(4) 0.0679(14) Uani d U 1 . .
    F F1 0.6917(8) 0.4254(18) 0.4519(9) 0.1036(14) Uani d PD 0.428(7) A 1
    F F2 0.8262(10) 0.3799(16) 0.4695(9) 0.1036(14) Uani d PD 0.428(7) A 1
    F F3 0.7842(17) 0.580(2) 0.4859(17) 0.206(12) Uani d PDU 0.428(7) A 1
    F F1' 0.7171(8) 0.5430(14) 0.4766(6) 0.113(5) Uani d PD 0.572(7) A 2
    F F2' 0.7697(8) 0.3425(11) 0.4502(7) 0.1036(14) Uani d PD 0.572(7) A 2
    F F3' 0.8551(7) 0.5117(12) 0.4745(7) 0.1036(14) Uani d PD 0.572(7) A 2
    C C1 0.9188(6) 0.6926(10) 0.1099(6) 0.0709(12) Uani d U 1 . .
    H H1 0.8782 0.7656 0.1092 0.085 Uiso calc R 1 . .
    C C2 1.0062(6) 0.7201(10) 0.0911(6) 0.0740(15) Uani d U 1 . .
    H H2 1.0241 0.8094 0.0781 0.089 Uiso calc R 1 . .
    C C3 1.0650(6) 0.6135(10) 0.0922(6) 0.0743(14) Uani d U 1 . .
    H H3 1.1243 0.6284 0.0799 0.089 Uiso calc R 1 . .
    C C4 1.0364(6) 0.4838(9) 0.1116(6) 0.0720(13) Uani d U 1 . .
    H H4 1.0765 0.4101 0.1123 0.086 Uiso calc R 1 . .
    C C5 0.9488(6) 0.4609(9) 0.1302(6) 0.0689(12) Uani d U 1 . .
    C C6 0.9155(6) 0.3222(9) 0.1502(6) 0.0675(12) Uani d U 1 . .
    C C7 0.9715(6) 0.2077(9) 0.1592(6) 0.0709(13) Uani d U 1 . .
    H H7 1.0328 0.2173 0.1532 0.085 Uiso calc R 1 . .
    C C8 0.9367(6) 0.0811(10) 0.1766(6) 0.0725(14) Uani d U 1 . .
    H H8 0.9741 0.0043 0.1830 0.087 Uiso calc R 1 . .
    C C9 0.8474(6) 0.0680(10) 0.1846(6) 0.0713(14) Uani d U 1 . .
    H H9 0.8222 -0.0175 0.1962 0.086 Uiso calc R 1 . .
    C C10 0.7951(6) 0.1839(9) 0.1752(6) 0.0710(12) Uani d U 1 . .
    H H10 0.7336 0.1742 0.1797 0.085 Uiso calc R 1 . .
    C C11 0.7339(6) 0.5950(9) -0.0407(5) 0.0667(12) Uani d U 1 . .
    H H11 0.7785 0.6563 -0.0213 0.080 Uiso calc R 1 . .
    C C12 0.7101(6) 0.5938(9) -0.1246(5) 0.0678(14) Uani d U 1 . .
    H H12 0.7378 0.6528 -0.1610 0.081 Uiso calc R 1 . .
    C C13 0.6456(6) 0.5054(9) -0.1536(6) 0.0688(13) Uani d U 1 . .
    H H13 0.6290 0.5008 -0.2106 0.083 Uiso calc R 1 . .
    C C14 0.6042(6) 0.4213(9) -0.0969(5) 0.0684(13) Uani d U 1 . .
    H H14 0.5582 0.3619 -0.1154 0.082 Uiso calc R 1 . .
    C C15 0.6322(6) 0.4267(9) -0.0128(5) 0.0642(11) Uani d U 1 . .
    C C16 0.5884(5) 0.3408(9) 0.0510(5) 0.0644(11) Uani d U 1 . .
    C C17 0.5253(6) 0.2399(9) 0.0290(6) 0.0680(13) Uani d U 1 . .
    H H17 0.5104 0.2206 -0.0271 0.082 Uiso calc R 1 . .
    C C18 0.4850(6) 0.1688(9) 0.0905(6) 0.0698(13) Uani d U 1 . .
    H H18 0.4442 0.0987 0.0763 0.084 Uiso calc R 1 . .
    C C19 0.5047(5) 0.2006(9) 0.1722(6) 0.0679(14) Uani d U 1 . .
    H H19 0.4765 0.1552 0.2146 0.082 Uiso calc R 1 . .
    C C20 0.5677(5) 0.3019(9) 0.1906(6) 0.0669(12) Uani d U 1 . .
    H H20 0.5815 0.3241 0.2466 0.080 Uiso calc R 1 . .
    C C21 0.7753(7) 0.5073(11) 0.3446(6) 0.0822(16) Uani d U 1 A .
    C C22 0.7743(6) 0.4755(11) 0.4334(8) 0.1036(14) Uani d DU 1 . .
loop_
    _atom_site_aniso_label
    _atom_site_aniso_U_11
    _atom_site_aniso_U_22
    _atom_site_aniso_U_33
    _atom_site_aniso_U_12
    _atom_site_aniso_U_13
    _atom_site_aniso_U_23
    Cd1 0.0439(3) 0.0563(4) 0.0505(3) -0.0040(2) 0.0033(2) -0.0030(2)
    O1 0.070(2) 0.0743(17) 0.085(2) -0.002(2) 0.005(2) -0.003(2)
    O2 0.068(2) 0.081(2) 0.083(2) 0.0039(18) 0.006(2) -0.004(2)
    O3 0.105(4) 0.079(4) 0.094(4) 0.028(3) 0.004(3) -0.006(3)
    O4 0.078(2) 0.098(2) 0.0612(14) -0.006(2) 0.0060(19) 0.004(2)
    O5 0.114(4) 0.154(4) 0.116(4) -0.029(4) 0.009(4) 0.011(4)
    N1 0.051(4) 0.054(4) 0.063(4) -0.006(3) 0.008(3) -0.003(3)
    N2 0.052(4) 0.056(4) 0.065(4) -0.002(3) 0.003(3) 0.003(3)
    N3 0.048(3) 0.059(4) 0.051(3) -0.001(3) 0.006(3) 0.001(3)
    N4 0.048(3) 0.059(4) 0.050(3) -0.005(3) 0.003(3) 0.003(3)
    N5 0.068(3) 0.067(3) 0.069(3) 0.004(3) 0.008(3) -0.008(3)
    F1 0.100(3) 0.122(3) 0.087(3) 0.000(3) -0.005(3) 0.010(3)
    F2 0.100(3) 0.122(3) 0.087(3) 0.000(3) -0.005(3) 0.010(3)
    F3 0.207(12) 0.206(12) 0.206(12) 0.0001(11) 0.0128(13) -0.0002(11)
    F1' 0.115(9) 0.166(12) 0.061(6) 0.071(9) 0.029(6) -0.019(6)
    F2' 0.100(3) 0.122(3) 0.087(3) 0.000(3) -0.005(3) 0.010(3)
    F3' 0.100(3) 0.122(3) 0.087(3) 0.000(3) -0.005(3) 0.010(3)
    C1 0.062(2) 0.072(2) 0.080(2) -0.005(2) 0.009(2) -0.001(2)
    C2 0.064(3) 0.075(3) 0.084(3) -0.009(3) 0.011(3) -0.001(3)
    C3 0.062(3) 0.078(3) 0.084(3) -0.006(2) 0.011(2) -0.002(3)
    C4 0.060(2) 0.075(3) 0.082(3) -0.004(2) 0.009(2) -0.002(2)
    C5 0.059(2) 0.073(2) 0.075(2) -0.005(2) 0.008(2) -0.001(2)
    C6 0.060(2) 0.069(2) 0.074(2) -0.002(2) 0.005(2) 0.000(2)
    C7 0.062(2) 0.073(3) 0.078(3) 0.000(2) 0.007(2) 0.000(2)
    C8 0.067(3) 0.072(3) 0.079(3) 0.002(2) 0.005(2) 0.000(3)
    C9 0.067(3) 0.070(3) 0.078(3) -0.001(3) 0.005(3) 0.001(3)
    C10 0.064(2) 0.074(2) 0.075(2) -0.003(2) 0.006(2) 0.003(2)
    C11 0.060(2) 0.071(2) 0.070(2) -0.003(2) 0.006(2) 0.003(2)
    C12 0.064(3) 0.073(3) 0.067(3) 0.001(3) 0.008(3) 0.006(3)
    C13 0.066(3) 0.075(3) 0.066(3) 0.000(2) 0.002(2) 0.003(2)
    C14 0.064(2) 0.073(3) 0.068(2) -0.001(2) 0.001(2) 0.002(2)
    C15 0.058(2) 0.069(2) 0.066(2) -0.0006(19) 0.0032(19) 0.000(2)
    C16 0.056(2) 0.069(2) 0.068(2) -0.0015(19) 0.0023(19) 0.002(2)
    C17 0.061(2) 0.072(3) 0.071(2) -0.005(2) 0.001(2) 0.002(2)
    C18 0.061(3) 0.072(3) 0.076(3) -0.008(2) 0.002(2) 0.003(2)
    C19 0.058(3) 0.071(3) 0.075(3) -0.004(2) 0.007(3) 0.008(3)
    C20 0.060(2) 0.073(2) 0.068(2) -0.004(2) 0.005(2) 0.004(2)
    C21 0.073(3) 0.099(3) 0.074(3) -0.010(3) 0.002(3) 0.005(3)
    C22 0.100(3) 0.122(3) 0.087(3) 0.000(3) -0.005(3) 0.010(3)
_geom_special_details
;
All e.s.d.'s (except the e.s.d. in the dihedral angle between two l.s. planes)
are estimated using the full covariance matrix. The cell e.s.d.'s are taken
into account individually in the estimation of e.s.d.'s in distances, angles
and torsion angles; correlations between e.s.d.'s in cell parameters are only
used when they are defined by crystal symmetry. An approximate (isotropic)
treatment of cell e.s.d.'s is used for estimating e.s.d.'s involving l.s.
planes.
;
loop_
    _geom_bond_atom_site_label_1
    _geom_bond_atom_site_label_2
    _geom_bond_site_symmetry_2
    _geom_bond_distance
    _geom_bond_publ_flag
    Cd1 O4 . 2.289(6) ?
    Cd1 N3 . 2.367(6) ?
    Cd1 N4 . 2.379(6) ?
    Cd1 O1 . 2.386(6) ?
    Cd1 N2 . 2.400(6) ?
    Cd1 N1 . 2.417(6) ?
    Cd1 O2 . 2.636(6) ?
    O1 N5 . 1.254(8) ?
    O2 N5 . 1.235(9) ?
    O3 N5 . 1.203(9) ?
    O4 C21 . 1.190(11) ?
    O5 C21 . 1.156(12) ?
    N1 C1 . 1.339(11) ?
    N1 C5 . 1.343(11) ?
    N2 C10 . 1.325(10) ?
    N2 C6 . 1.354(10) ?
    N3 C15 . 1.334(10) ?
    N3 C11 . 1.339(10) ?
    N4 C16 . 1.336(10) ?
    N4 C20 . 1.347(10) ?
    F1 C22 . 1.374(13) ?
    F2 C22 . 1.316(13) ?
    F3 C22 . 1.316(15) ?
    F1' C22 . 1.306(11) ?
    F2' C22 . 1.315(12) ?
    F3' C22 . 1.382(12) ?
    C1 C2 . 1.384(12) ?
    C1 H1 . 0.9300 ?
    C2 C3 . 1.352(12) ?
    C2 H2 . 0.9300 ?
    C3 C4 . 1.366(12) ?
    C3 H3 . 0.9300 ?
    C4 C5 . 1.377(12) ?
    C4 H4 . 0.9300 ?
    C5 C6 . 1.471(12) ?
    C6 C7 . 1.389(12) ?
    C7 C8 . 1.365(12) ?
    C7 H7 . 0.9300 ?
    C8 C9 . 1.354(12) ?
    C8 H8 . 0.9300 ?
    C9 C10 . 1.368(12) ?
    C9 H9 . 0.9300 ?
    C10 H10 . 0.9300 ?
    C11 C12 . 1.366(11) ?
    C11 H11 . 0.9300 ?
    C12 C13 . 1.347(12) ?
    C12 H12 . 0.9300 ?
    C13 C14 . 1.389(12) ?
    C13 H13 . 0.9300 ?
    C14 C15 . 1.383(11) ?
    C14 H14 . 0.9300 ?
    C15 C16 . 1.497(11) ?
    C16 C17 . 1.386(11) ?
    C17 C18 . 1.369(12) ?
    C17 H17 . 0.9300 ?
    C18 C19 . 1.355(12) ?
    C18 H18 . 0.9300 ?
    C19 C20 . 1.377(11) ?
    C19 H19 . 0.9300 ?
    C20 H20 . 0.9300 ?
    C21 C22 . 1.454(15) ?
loop_
    _geom_angle_atom_site_label_1
    _geom_angle_atom_site_label_2
    _geom_angle_atom_site_label_3
    _geom_angle_site_symmetry_1
    _geom_angle_site_symmetry_3
    _geom_angle
    _geom_angle_publ_flag
    O4 Cd1 N3 . . 154.2(2) ?
    O4 Cd1 N4 . . 85.9(2) ?
    N3 Cd1 N4 . . 69.5(2) ?
    O4 Cd1 O1 . . 95.7(2) ?
    N3 Cd1 O1 . . 92.0(2) ?
    N4 Cd1 O1 . . 124.7(2) ?
    O4 Cd1 N2 . . 91.1(2) ?
    N3 Cd1 N2 . . 95.4(2) ?
    N4 Cd1 N2 . . 86.9(2) ?
    O1 Cd1 N2 . . 148.0(2) ?
    O4 Cd1 N1 . . 116.8(2) ?
    N3 Cd1 N1 . . 88.8(2) ?
    N4 Cd1 N1 . . 145.8(2) ?
    O1 Cd1 N1 . . 80.6(2) ?
    N2 Cd1 N1 . . 68.6(2) ?
    O4 Cd1 O2 . . 88.2(2) ?
    N3 Cd1 O2 . . 78.3(2) ?
    N4 Cd1 O2 . . 75.8(2) ?
    O1 Cd1 O2 . . 49.1(2) ?
    N2 Cd1 O2 . . 162.7(2) ?
    N1 Cd1 O2 . . 126.7(2) ?
    N5 O1 Cd1 . . 103.8(5) ?
    N5 O2 Cd1 . . 91.9(5) ?
    C21 O4 Cd1 . . 112.6(7) ?
    C1 N1 C5 . . 118.2(7) ?
    C1 N1 Cd1 . . 123.7(5) ?
    C5 N1 Cd1 . . 118.1(5) ?
    C10 N2 C6 . . 117.9(7) ?
    C10 N2 Cd1 . . 123.6(6) ?
    C6 N2 Cd1 . . 118.2(5) ?
    C15 N3 C11 . . 117.7(7) ?
    C15 N3 Cd1 . . 118.1(5) ?
    C11 N3 Cd1 . . 124.1(5) ?
    C16 N4 C20 . . 118.2(7) ?
    C16 N4 Cd1 . . 117.4(5) ?
    C20 N4 Cd1 . . 123.7(5) ?
    O3 N5 O2 . . 123.2(8) ?
    O3 N5 O1 . . 121.9(8) ?
    O2 N5 O1 . . 114.9(7) ?
    N1 C1 C2 . . 123.2(9) ?
    N1 C1 H1 . . 118.4 ?
    C2 C1 H1 . . 118.4 ?
    C3 C2 C1 . . 118.1(9) ?
    C3 C2 H2 . . 120.9 ?
    C1 C2 H2 . . 120.9 ?
    C2 C3 C4 . . 119.3(9) ?
    C2 C3 H3 . . 120.4 ?
    C4 C3 H3 . . 120.4 ?
    C3 C4 C5 . . 120.8(9) ?
    C3 C4 H4 . . 119.6 ?
    C5 C4 H4 . . 119.6 ?
    N1 C5 C4 . . 120.4(8) ?
    N1 C5 C6 . . 117.5(7) ?
    C4 C5 C6 . . 122.1(8) ?
    N2 C6 C7 . . 120.1(8) ?
    N2 C6 C5 . . 117.3(8) ?
    C7 C6 C5 . . 122.6(8) ?
    C8 C7 C6 . . 120.0(8) ?
    C8 C7 H7 . . 120.0 ?
    C6 C7 H7 . . 120.0 ?
    C9 C8 C7 . . 119.6(9) ?
    C9 C8 H8 . . 120.2 ?
    C7 C8 H8 . . 120.2 ?
    C8 C9 C10 . . 118.1(9) ?
    C8 C9 H9 . . 120.9 ?
    C10 C9 H9 . . 120.9 ?
    N2 C10 C9 . . 124.1(8) ?
    N2 C10 H10 . . 117.9 ?
    C9 C10 H10 . . 117.9 ?
    N3 C11 C12 . . 123.9(8) ?
    N3 C11 H11 . . 118.1 ?
    C12 C11 H11 . . 118.1 ?
    C13 C12 C11 . . 118.7(9) ?
    C13 C12 H12 . . 120.6 ?
    C11 C12 H12 . . 120.6 ?
    C12 C13 C14 . . 118.9(9) ?
    C12 C13 H13 . . 120.6 ?
    C14 C13 H13 . . 120.6 ?
    C15 C14 C13 . . 119.5(8) ?
    C15 C14 H14 . . 120.3 ?
    C13 C14 H14 . . 120.3 ?
    N3 C15 C14 . . 121.3(8) ?
    N3 C15 C16 . . 117.1(7) ?
    C14 C15 C16 . . 121.6(8) ?
    N4 C16 C17 . . 121.1(8) ?
    N4 C16 C15 . . 116.5(7) ?
    C17 C16 C15 . . 122.4(8) ?
    C18 C17 C16 . . 119.5(8) ?
    C18 C17 H17 . . 120.2 ?
    C16 C17 H17 . . 120.2 ?
    C19 C18 C17 . . 120.0(8) ?
    C19 C18 H18 . . 120.0 ?
    C17 C18 H18 . . 120.0 ?
    C18 C19 C20 . . 118.1(8) ?
    C18 C19 H19 . . 120.9 ?
    C20 C19 H19 . . 120.9 ?
    N4 C20 C19 . . 123.0(8) ?
    N4 C20 H20 . . 118.5 ?
    C19 C20 H20 . . 118.5 ?
    O5 C21 O4 . . 123.5(11) ?
    O5 C21 C22 . . 116.5(10) ?
    O4 C21 C22 . . 119.9(10) ?
    F1' C22 F2' . . 109.6(11) ?
    F1' C22 F3 . . 48.0(11) ?
    F2' C22 F3 . . 128.6(18) ?
    F1' C22 F2 . . 120.3(13) ?
    F2' C22 F2 . . 42.4(7) ?
    F3 C22 F2 . . 102.6(14) ?
    F1' C22 F1 . . 55.7(9) ?
    F2' C22 F1 . . 63.4(9) ?
    F3 C22 F1 . . 101.5(13) ?
    F2 C22 F1 . . 99.8(11) ?
    F1' C22 F3' . . 101.7(10) ?
    F2' C22 F3' . . 101.9(9) ?
    F3 C22 F3' . . 56.1(10) ?
    F2 C22 F3' . . 59.7(8) ?
    F1 C22 F3' . . 139.1(13) ?
    F1' C22 C21 . . 117.3(10) ?
    F2' C22 C21 . . 114.2(10) ?
    F3 C22 C21 . . 117.0(17) ?
    F2 C22 C21 . . 122.4(11) ?
    F1 C22 C21 . . 110.4(10) ?
    F3' C22 C21 . . 110.4(10) ?
loop_
    _geom_torsion_atom_site_label_1
    _geom_torsion_atom_site_label_2
    _geom_torsion_atom_site_label_3
    _geom_torsion_atom_site_label_4
    _geom_torsion_site_symmetry_1
    _geom_torsion_site_symmetry_2
    _geom_torsion_site_symmetry_3
    _geom_torsion_site_symmetry_4
    _geom_torsion
    _geom_torsion_publ_flag
    O4 Cd1 O1 N5 . . . . -85.4(5) ?
    N3 Cd1 O1 N5 . . . . 69.9(5) ?
    N4 Cd1 O1 N5 . . . . 3.6(6) ?
    N2 Cd1 O1 N5 . . . . 173.4(5) ?
    N1 Cd1 O1 N5 . . . . 158.4(5) ?
    O2 Cd1 O1 N5 . . . . -2.8(4) ?
    O4 Cd1 O2 N5 . . . . 101.9(5) ?
    N3 Cd1 O2 N5 . . . . -100.2(5) ?
    N4 Cd1 O2 N5 . . . . -171.8(5) ?
    O1 Cd1 O2 N5 . . . . 2.8(4) ?
    N2 Cd1 O2 N5 . . . . -170.4(6) ?
    N1 Cd1 O2 N5 . . . . -20.6(6) ?
    N3 Cd1 O4 C21 . . . . 178.0(7) ?
    N4 Cd1 O4 C21 . . . . 160.1(7) ?
    O1 Cd1 O4 C21 . . . . -75.4(7) ?
    N2 Cd1 O4 C21 . . . . 73.3(7) ?
    N1 Cd1 O4 C21 . . . . 6.9(8) ?
    O2 Cd1 O4 C21 . . . . -123.9(7) ?
    O4 Cd1 N1 C1 . . . . -103.4(7) ?
    N3 Cd1 N1 C1 . . . . 80.5(7) ?
    N4 Cd1 N1 C1 . . . . 129.6(6) ?
    O1 Cd1 N1 C1 . . . . -11.7(6) ?
    N2 Cd1 N1 C1 . . . . 176.8(7) ?
    O2 Cd1 N1 C1 . . . . 6.0(7) ?
    O4 Cd1 N1 C5 . . . . 76.8(6) ?
    N3 Cd1 N1 C5 . . . . -99.4(6) ?
    N4 Cd1 N1 C5 . . . . -50.2(8) ?
    O1 Cd1 N1 C5 . . . . 168.4(6) ?
    N2 Cd1 N1 C5 . . . . -3.1(6) ?
    O2 Cd1 N1 C5 . . . . -173.9(6) ?
    O4 Cd1 N2 C10 . . . . 61.6(7) ?
    N3 Cd1 N2 C10 . . . . -93.3(7) ?
    N4 Cd1 N2 C10 . . . . -24.3(7) ?
    O1 Cd1 N2 C10 . . . . 164.1(6) ?
    N1 Cd1 N2 C10 . . . . -179.9(7) ?
    O2 Cd1 N2 C10 . . . . -25.6(11) ?
    O4 Cd1 N2 C6 . . . . -112.9(6) ?
    N3 Cd1 N2 C6 . . . . 92.2(6) ?
    N4 Cd1 N2 C6 . . . . 161.2(6) ?
    O1 Cd1 N2 C6 . . . . -10.4(8) ?
    N1 Cd1 N2 C6 . . . . 5.6(6) ?
    O2 Cd1 N2 C6 . . . . 159.9(7) ?
    O4 Cd1 N3 C15 . . . . -25.2(9) ?
    N4 Cd1 N3 C15 . . . . -6.1(6) ?
    O1 Cd1 N3 C15 . . . . -132.6(6) ?
    N2 Cd1 N3 C15 . . . . 78.6(6) ?
    N1 Cd1 N3 C15 . . . . 146.9(6) ?
    O2 Cd1 N3 C15 . . . . -85.2(6) ?
    O4 Cd1 N3 C11 . . . . 153.5(6) ?
    N4 Cd1 N3 C11 . . . . 172.6(7) ?
    O1 Cd1 N3 C11 . . . . 46.1(6) ?
    N2 Cd1 N3 C11 . . . . -102.7(6) ?
    N1 Cd1 N3 C11 . . . . -34.4(6) ?
    O2 Cd1 N3 C11 . . . . 93.6(6) ?
    O4 Cd1 N4 C16 . . . . -177.7(6) ?
    N3 Cd1 N4 C16 . . . . 10.5(5) ?
    O1 Cd1 N4 C16 . . . . 88.2(6) ?
    N2 Cd1 N4 C16 . . . . -86.4(6) ?
    N1 Cd1 N4 C16 . . . . -43.3(7) ?
    O2 Cd1 N4 C16 . . . . 93.2(6) ?
    O4 Cd1 N4 C20 . . . . -7.4(6) ?
    N3 Cd1 N4 C20 . . . . -179.2(7) ?
    O1 Cd1 N4 C20 . . . . -101.5(6) ?
    N2 Cd1 N4 C20 . . . . 83.9(6) ?
    N1 Cd1 N4 C20 . . . . 127.0(6) ?
    O2 Cd1 N4 C20 . . . . -96.5(6) ?
    Cd1 O2 N5 O3 . . . . 175.8(8) ?
    Cd1 O2 N5 O1 . . . . -4.4(7) ?
    Cd1 O1 N5 O3 . . . . -175.2(7) ?
    Cd1 O1 N5 O2 . . . . 5.0(8) ?
    C5 N1 C1 C2 . . . . 0.3(13) ?
    Cd1 N1 C1 C2 . . . . -179.5(7) ?
    N1 C1 C2 C3 . . . . -0.1(14) ?
    C1 C2 C3 C4 . . . . 0.0(14) ?
    C2 C3 C4 C5 . . . . -0.2(15) ?
    C1 N1 C5 C4 . . . . -0.6(13) ?
    Cd1 N1 C5 C4 . . . . 179.3(7) ?
    C1 N1 C5 C6 . . . . -179.3(8) ?
    Cd1 N1 C5 C6 . . . . 0.6(10) ?
    C3 C4 C5 N1 . . . . 0.5(14) ?
    C3 C4 C5 C6 . . . . 179.1(9) ?
    C10 N2 C6 C7 . . . . -2.4(12) ?
    Cd1 N2 C6 C7 . . . . 172.5(6) ?
    C10 N2 C6 C5 . . . . 177.7(8) ?
    Cd1 N2 C6 C5 . . . . -7.5(10) ?
    N1 C5 C6 N2 . . . . 4.6(12) ?
    C4 C5 C6 N2 . . . . -174.1(8) ?
    N1 C5 C6 C7 . . . . -175.4(8) ?
    C4 C5 C6 C7 . . . . 5.9(14) ?
    N2 C6 C7 C8 . . . . 1.0(13) ?
    C5 C6 C7 C8 . . . . -179.1(9) ?
    C6 C7 C8 C9 . . . . 0.4(14) ?
    C7 C8 C9 C10 . . . . -0.4(14) ?
    C6 N2 C10 C9 . . . . 2.5(13) ?
    Cd1 N2 C10 C9 . . . . -172.0(7) ?
    C8 C9 C10 N2 . . . . -1.1(14) ?
    C15 N3 C11 C12 . . . . -0.9(12) ?
    Cd1 N3 C11 C12 . . . . -179.6(6) ?
    N3 C11 C12 C13 . . . . 0.0(14) ?
    C11 C12 C13 C14 . . . . 1.6(13) ?
    C12 C13 C14 C15 . . . . -2.2(13) ?
    C11 N3 C15 C14 . . . . 0.2(12) ?
    Cd1 N3 C15 C14 . . . . 179.0(6) ?
    C11 N3 C15 C16 . . . . -177.1(7) ?
    Cd1 N3 C15 C16 . . . . 1.7(10) ?
    C13 C14 C15 N3 . . . . 1.3(13) ?
    C13 C14 C15 C16 . . . . 178.5(8) ?
    C20 N4 C16 C17 . . . . -1.6(12) ?
    Cd1 N4 C16 C17 . . . . 169.2(6) ?
    C20 N4 C16 C15 . . . . 175.6(7) ?
    Cd1 N4 C16 C15 . . . . -13.6(9) ?
    N3 C15 C16 N4 . . . . 8.0(11) ?
    C14 C15 C16 N4 . . . . -169.3(8) ?
    N3 C15 C16 C17 . . . . -174.9(8) ?
    C14 C15 C16 C17 . . . . 7.8(13) ?
    N4 C16 C17 C18 . . . . -0.4(13) ?
    C15 C16 C17 C18 . . . . -177.3(8) ?
    C16 C17 C18 C19 . . . . 2.2(14) ?
    C17 C18 C19 C20 . . . . -2.1(13) ?
    C16 N4 C20 C19 . . . . 1.8(12) ?
    Cd1 N4 C20 C19 . . . . -168.5(6) ?
    C18 C19 C20 N4 . . . . 0.1(13) ?
    Cd1 O4 C21 O5 . . . . 12.3(15) ?
    Cd1 O4 C21 C22 . . . . -172.2(7) ?
    O5 C21 C22 F1' . . . . 111.4(14) ?
    O4 C21 C22 F1' . . . . -64.4(15) ?
    O5 C21 C22 F2' . . . . -118.5(13) ?
    O4 C21 C22 F2' . . . . 65.8(14) ?
    O5 C21 C22 F3 . . . . 57.0(18) ?
    O4 C21 C22 F3 . . . . -118.7(15) ?
    O5 C21 C22 F2 . . . . -70.8(17) ?
    O4 C21 C22 F2 . . . . 113.5(14) ?
    O5 C21 C22 F1 . . . . 172.4(13) ?
    O4 C21 C22 F1 . . . . -3.4(16) ?
    O5 C21 C22 F3' . . . . -4.4(15) ?
    O4 C21 C22 F3' . . . . 179.9(10) ?
loop_
    _geom_hbond_atom_site_label_D
    _geom_hbond_atom_site_label_H
    _geom_hbond_atom_site_label_A
    _geom_hbond_site_symmetry_A
    _geom_hbond_distance_DH
    _geom_hbond_distance_HA
    _geom_hbond_distance_DA
    _geom_hbond_angle_DHA
    C7 H7 O5 2_745 0.93 2.44 3.160(13) 134.0
    C19 H19 O2 2_645 0.93 2.52 3.320(11) 144.5
    C13 H13 O3 4_575 0.93 2.43 3.287(12) 152.4
    C14 H14 O2 3_665 0.93 2.44 3.294(11) 151.8
data_global
_journal_date_recd_electronic     2009-04-23
_journal_date_accepted     2009-05-04
_journal_name_full     'Acta Crystallographica, Section E'
_journal_year     2009
_journal_volume     65
_journal_issue      6
_journal_page_first     m635
_journal_page_last     m635
_journal_paper_category     QM
_journal_coeditor_code     CV2556
_publ_contact_author_name     'Wenzeng, Duan'
_publ_contact_author_address
;
 Department of Chemistry and environmental science
 Taishan University,
 271021 Taian, Shandong,
 People's Republic of China
;
_publ_contact_author_email     duanwenzeng@163.com
_publ_contact_author_fax     '86 538 6715536'
_publ_contact_author_phone     '86 538 6715546'
_publ_section_title
;\
Bis(2,2'-bipyridyl-\k^2^<i>N</i>,<i>N</i>')(nitrato-\k^2^<i>O</i>,<i>O</i>')\
(trifluoroacetato-\k<i>O</i>)cadmium(II)
;
loop_
    _publ_author_name
    _publ_author_address
    'Duan, Wenzeng'
;
Department of Chemistry and Environmental Science
Taishan University,
271021 Taian, Shandong,
People's Republic of China
and
School of Chemistry and Chemical Engineering,
Shandong University, Jinan
250100, People's Republic of China
;
    'Sun, Junshan'
;
Department of Materials and Chemical Engineering
Taishan University,
271021 Taian, Shandong,
People's Republic of China
;
    'Ma, Yudao'
;
School of Chemistry and Chemical Engineering,
Shandong University, Jinan
250100, People's Republic of China
;
    'Wu, Rentao'
;
Department of Chemistry and Environmental Science
Taishan University,
271021 Taian, Shandong,
People's Republic of China
;
