# Supplementary material for: Bis(2,2′-bipyridyl-κ2 N,N′)(nitrato-κ2 O,O′)(trifluoro­acetato-κO)cadmium(II)
Source: Acta Crystallogr Sect E Struct Rep Online. 2009 May 14;65(Pt 6):m635. doi: 10.1107/S1600536809016717 (PMC2969603; doi:10.1107/S1600536809016717)
Supplement: Supplementary file 2 [file e-65-0m635-Isup2.hkl]

# 
# h,k,l, Fc-squared, Fo-squared, sigma(Fo-squared) and status flag 
# 
data_I
_shelx_title ' 123 in P2(1)/c' 
_shelx_refln_list_code          4 
_shelx_F_calc_maximum      321.45 
_exptl_crystal_F_000      1192.00 
_reflns_d_resolution_high  0.8394 
 
loop_ 
 _symmetry_equiv_pos_as_xyz 
 'x, y, z' 
 '-x, y+1/2, -z+1/2' 
 '-x, -y, -z' 
 'x, -y-1/2, z-1/2' 
 
_cell_length_a    14.9327 
_cell_length_b     9.6613 
_cell_length_c    15.9859 
_cell_angle_alpha  90.000 
_cell_angle_beta   93.568 
_cell_angle_gamma  90.000 
 
_shelx_F_squared_multiplier     1.000 
 
loop_ 
 _refln_index_h 
 _refln_index_k 
 _refln_index_l 
 _refln_F_squared_calc 
 _refln_F_squared_meas 
 _refln_F_squared_sigma 
 _refln_observed_status 
   1   0   0      349.28       -2.40      1.60 o 
   2   0   0    47687.22    48849.55    618.60 o 
   3   0   0     7652.82     8508.65    127.12 o 
   4   0   0    22967.35    23546.14    218.26 o 
   5   0   0     1501.60     1694.64     35.75 o 
   6   0   0    19224.87    21074.79    210.46 o 
   7   0   0     3342.91     3345.44     60.71 o 
   8   0   0    10141.40    10198.11    129.87 o 
   9   0   0    18652.26    19354.97    308.98 o 
  10   0   0     1401.73     1435.11     45.54 o 
  11   0   0     3090.01     3022.33     61.33 o 
  12   0   0     1086.50     1135.12     40.59 o 
  13   0   0     1779.57     2454.16     79.15 o 
  14   0   0      124.40      166.83     46.68 o 
  15   0   0     1048.79     1197.68     96.03 o 
  16   0   0       11.45       -1.82     34.50 o 
  17   0   0      613.11      612.98     84.91 o 
   1   1   0       67.67       35.74     19.33 o 
   2   1   0     2919.23     2718.37     36.47 o 
   3   1   0     7200.73     7459.13    194.95 o 
   4   1   0     5122.14     4878.59     40.16 o 
   5   1   0      268.78      235.95     11.07 o 
   6   1   0     2495.38     2763.27     37.33 o 
   7   1   0     3205.82     3227.70     48.69 o 
   8   1   0        7.05       14.09      6.73 o 
   9   1   0      464.33      550.88     18.86 o 
  10   1   0      319.53      327.66     21.31 o 
  11   1   0       32.10       50.54     10.55 o 
  12   1   0      246.69      212.29     19.49 o 
  13   1   0        1.18        3.45     14.11 o 
  14   1   0      148.17       94.24     36.00 o 
  15   1   0        0.01        1.08     21.08 o 
  16   1   0       22.19       13.51     31.72 o 
  17   1   0       10.93       24.27     27.93 o 
   0   2   0    46295.47    43829.80    554.83 o 
   1   2   0     2444.01     2484.47     39.37 o 
   2   2   0    82219.68    83017.89    606.79 o 
   3   2   0     8066.82     8560.45     70.13 o 
   4   2   0     7279.07     7052.66     63.32 o 
   5   2   0     6928.04     7231.28     67.18 o 
   6   2   0    10054.85    10752.24    107.10 o 
   7   2   0     5707.70     5016.81     58.33 o 
   8   2   0     3712.54     4202.27     55.24 o 
   9   2   0     4597.00     4042.66     49.26 o 
  10   2   0     4342.45     4685.35     49.42 o 
  11   2   0     1327.44     1046.93     38.89 o 
  12   2   0        4.20       -0.90     11.96 o 
  13   2   0     1092.41      843.45     39.54 o 
  14   2   0      253.86      239.56     27.66 o 
  15   2   0      579.20      608.77     50.71 o 
  16   2   0       82.92      122.45     34.12 o 
  17   2   0      451.38      461.18     54.03 o 
   1   3   0     1329.45     1085.72     29.44 o 
   2   3   0      486.28      340.28     11.96 o 
   3   3   0     4993.62     5896.65     57.60 o 
   4   3   0      355.83      286.32     13.61 o 
   5   3   0     1321.89     1553.99     29.05 o 
   6   3   0     3060.60     3200.51     44.76 o 
   7   3   0       27.11       26.15      8.64 o 
   8   3   0      118.64      102.08     12.17 o 
   9   3   0      576.07      394.56     25.53 o 
  10   3   0       51.31       51.37     14.67 o 
  11   3   0       55.00       46.03     15.33 o 
  12   3   0      987.43      927.64     47.12 o 
  13   3   0      133.47      136.79     23.44 o 
  14   3   0       61.64       32.09     18.96 o 
  15   3   0        0.04       -1.03     17.45 o 
  16   3   0        8.44       48.09     27.64 o 
  17   3   0        2.69      -10.47     43.90 o 
   0   4   0    23933.74    23035.84    229.40 o 
   1   4   0      136.30      220.01     12.11 o 
   2   4   0    15811.20    14782.51    113.44 o 
   3   4   0     2563.14     2431.87     34.03 o 
   4   4   0    21338.85    22528.83    142.98 o 
   5   4   0     4518.17     4619.22     71.14 o 
   6   4   0     1758.84     1990.48     36.45 o 
   7   4   0     3332.34     3214.35     48.91 o 
   8   4   0     3539.80     3557.62     66.15 o 
   9   4   0      711.54      509.72     28.94 o 
  10   4   0     2384.06     2604.30     61.69 o 
  11   4   0     1496.40     1222.07     45.09 o 
  12   4   0      390.65      321.81     28.98 o 
  13   4   0     1457.82     1367.88     50.94 o 
  14   4   0       93.95      118.93     23.63 o 
  15   4   0      387.18      381.59     36.14 o 
  16   4   0       11.87      -12.44     23.74 o 
   1   5   0     8119.99     7971.86     93.59 o 
   2   5   0       15.70       12.74      8.31 o 
   3   5   0     2883.76     3138.96     47.76 o 
   4   5   0      171.60      283.39     14.31 o 
   5   5   0      876.23     1364.22     24.84 o 
   6   5   0      550.52      584.90     22.80 o 
   7   5   0     2179.98     2132.77     50.84 o 
   8   5   0      685.87      708.55     32.62 o 
   9   5   0      133.29       50.26     15.06 o 
  10   5   0      295.59      251.02     35.96 o 
  11   5   0      191.54       79.01     19.08 o 
  12   5   0      859.06      896.74     79.02 o 
  13   5   0       60.78       54.78     26.72 o 
  14   5   0      178.27      233.20     43.90 o 
  15   5   0       23.14      -10.32     21.92 o 
   0   6   0     5991.44     6089.95    100.37 o 
   1   6   0      102.02      102.39     16.43 o 
   2   6   0     4278.48     4363.18     57.81 o 
   3   6   0       25.16       18.18      9.13 o 
   4   6   0     4659.63     4851.49     60.01 o 
   5   6   0      146.59       95.75     19.70 o 
   6   6   0     2211.67     2171.23    102.28 o 
   7   6   0      333.72      323.77     24.52 o 
   8   6   0      473.98      319.05     43.40 o 
   9   6   0      327.97      349.90     36.78 o 
  10   6   0      297.48      172.79     22.98 o 
  11   6   0      153.44      104.15     27.44 o 
  12   6   0      455.39      307.59     64.84 o 
  13   6   0      447.73      467.38     63.07 o 
  14   6   0       74.98       69.06     37.01 o 
  15   6   0      155.23      164.53     91.22 o 
   1   7   0      674.00      472.96     23.03 o 
   2   7   0      103.02      160.89     15.97 o 
   3   7   0      295.87      478.31     22.71 o 
   4   7   0      296.96      367.92     48.09 o 
   5   7   0      567.13      555.82     55.27 o 
   6   7   0      308.74      312.59     46.84 o 
   7   7   0      461.74      386.65     38.77 o 
   8   7   0      143.11      111.33     27.45 o 
   9   7   0      392.27      362.93     64.89 o 
  10   7   0      324.11      361.65     44.11 o 
  11   7   0       59.47       15.11     23.67 o 
  12   7   0       37.23       14.49     32.04 o 
  13   7   0       86.13       60.28     33.27 o 
  14   7   0      182.99      118.58     37.22 o 
   0   8   0      400.70      360.64     32.53 o 
   1   8   0       86.04      135.02     17.25 o 
   2   8   0     2020.83     2110.03     46.23 o 
   3   8   0      418.73      428.31     48.34 o 
   4   8   0     2016.78     2117.49     76.89 o 
   5   8   0      189.54      161.66     39.04 o 
   6   8   0      696.73      684.68     98.37 o 
   7   8   0      336.90      458.55     53.99 o 
   8   8   0      527.23      544.79     49.44 o 
   9   8   0      199.00      247.30     48.81 o 
  10   8   0      313.78      258.83     53.30 o 
  11   8   0      125.65      136.08     35.09 o 
  12   8   0       26.40       30.56     30.16 o 
   1   9   0      910.77      913.09     40.60 o 
   2   9   0        3.86        9.59     18.94 o 
   3   9   0      880.27      829.17     51.93 o 
   4   9   0       54.94       63.26     24.19 o 
   5   9   0      531.39      568.60     48.87 o 
   6   9   0      113.77       98.50     28.89 o 
   7   9   0       93.69      126.01     31.83 o 
   8   9   0      296.87      343.62     44.84 o 
   9   9   0      155.10      136.74     34.80 o 
  10   9   0      127.63      123.72     33.98 o 
  11   9   0      127.85      114.22     34.00 o 
   0  10   0      891.79      898.92     75.94 o 
   1  10   0        1.74       -0.02     16.14 o 
   2  10   0      303.07      313.51     64.99 o 
   3  10   0       74.54       52.16     24.56 o 
   4  10   0      196.40      181.17     40.37 o 
   5  10   0        8.71        7.43     23.30 o 
   6  10   0      103.45      116.19     32.04 o 
   7  10   0       16.15       33.23     25.56 o 
   8  10   0       53.17       20.43     27.79 o 
   1  11   0      398.64      329.19     63.23 o 
   2  11   0       69.81       76.37     44.11 o 
   3  11   0      240.37      205.10     44.97 o 
   4  11   0       47.38       70.08     48.87 o 
   5  11   0      142.69      213.59     38.82 o 
 -17   1   1      197.66      217.17     42.52 o 
 -16   1   1      257.35      257.86     63.55 o 
 -15   1   1     1145.34     1066.15     61.81 o 
 -14   1   1      199.07      243.77     27.61 o 
 -13   1   1     3409.08     3004.17     69.37 o 
 -12   1   1      581.56      562.18     21.27 o 
 -11   1   1     4332.51     4327.86     63.86 o 
 -10   1   1      612.06      601.45     21.21 o 
  -9   1   1     6696.93     7806.90     84.02 o 
  -8   1   1      288.27      265.87     15.36 o 
  -7   1   1    16397.77    16823.44    133.67 o 
  -6   1   1      182.99      324.99     11.10 o 
  -5   1   1    27860.42    27289.00    294.42 o 
  -4   1   1      274.43      274.22      9.82 o 
  -3   1   1    85605.47    85617.99   1022.01 o 
  -2   1   1      482.50      713.75     37.81 o 
  -1   1   1    40903.71    41879.59    375.66 o 
   0   1   1    15329.22    17120.78    196.07 o 
   1   1   1    26533.36    28047.60    267.27 o 
   2   1   1       35.61       17.41      7.80 o 
   3   1   1      957.49     1000.02     12.18 o 
   4   1   1      786.11      829.46     16.24 o 
   5   1   1     7016.02     7158.58     63.39 o 
   6   1   1    36036.46    36014.66    211.57 o 
   7   1   1     3536.77     4217.12     46.43 o 
   8   1   1     8775.98     8253.69     71.05 o 
   9   1   1      102.99      120.67     10.90 o 
  10   1   1     3699.84     3646.63     47.57 o 
  11   1   1       24.50        4.97     10.30 o 
  12   1   1     2557.22     2384.30     58.09 o 
  13   1   1        4.21       14.75     16.53 o 
  14   1   1     2342.64     2479.00     71.41 o 
  15   1   1       30.63       13.98     32.20 o 
  16   1   1      882.49      955.77    127.05 o 
  17   1   1      107.91       38.93     29.53 o 
 -17   2   1       42.02       32.36     30.14 o 
 -16   2   1       19.78       13.66     26.91 o 
 -15   2   1       97.19       33.22     19.01 o 
 -14   2   1       10.46       30.66     17.12 o 
 -13   2   1       38.51       35.08     16.79 o 
 -12   2   1      349.24      361.61     28.10 o 
 -11   2   1       16.02       17.84     12.86 o 
 -10   2   1        9.20       29.15     10.29 o 
  -9   2   1       94.21       71.95     11.60 o 
  -8   2   1      235.83      226.40     14.93 o 
  -7   2   1        4.15       21.75      7.77 o 
  -6   2   1     1898.51     1901.44     32.49 o 
  -5   2   1      152.21      220.20     11.89 o 
  -4   2   1     4567.14     4924.95     52.72 o 
  -3   2   1    23343.51    24056.37    279.82 o 
  -2   2   1     7011.26     6992.22     85.96 o 
  -1   2   1     5058.40     5081.43     54.45 o 
   0   2   1     1570.03     1341.24     22.61 o 
   1   2   1      719.59      810.29     15.15 o 
   2   2   1      999.57     1081.91     17.44 o 
   3   2   1     2424.25     2677.62     38.18 o 
   4   2   1        5.05       15.96      5.97 o 
   5   2   1     3179.61     3127.94     50.83 o 
   6   2   1     1486.81     1790.36     29.14 o 
   7   2   1        0.57       37.47      6.84 o 
   8   2   1      172.36      282.98     13.12 o 
   9   2   1       99.00      139.97      9.76 o 
  10   2   1      126.34       74.12     15.26 o 
  11   2   1        2.08       -2.61     11.56 o 
  12   2   1        4.18       24.07     14.48 o 
  13   2   1       67.46       18.80     20.92 o 
  14   2   1        8.96       28.77     23.64 o 
  15   2   1      106.00       51.44     27.47 o 
  16   2   1        5.27       10.83     27.13 o 
  17   2   1       10.11       30.35     29.41 o 
 -17   3   1      248.83      301.74     70.49 o 
 -16   3   1      249.73      123.47     54.47 o 
 -15   3   1      354.83      371.91     55.39 o 
 -14   3   1      393.51      414.74     33.77 o 
 -13   3   1     1479.03     1575.88     53.58 o 
 -12   3   1     1078.78     1072.92     42.92 o 
 -11   3   1     1888.13     2147.99     56.38 o 
 -10   3   1        1.02       27.59     13.08 o 
  -9   3   1     5976.12     7429.18     94.02 o 
  -8   3   1        8.19        9.92      8.44 o 
  -7   3   1     3350.55     4199.93     55.21 o 
  -6   3   1     2411.83     2746.30     41.51 o 
  -5   3   1    22377.78    23315.25    300.91 o 
  -4   3   1     1161.03     1270.44     20.63 o 
  -3   3   1    47583.80    47075.79    345.37 o 
  -2   3   1     3458.99     3607.94     40.41 o 
  -1   3   1    24087.67    23024.61    248.02 o 
   0   3   1     2518.00     2894.44     34.65 o 
   1   3   1    11651.08    10937.34     93.33 o 
   2   3   1     2616.90     2893.12     82.67 o 
   3   3   1    22683.66    22337.99    189.92 o 
   4   3   1    27395.64    29062.29    199.01 o 
   5   3   1     2994.45     3200.09     40.73 o 
   6   3   1     3959.75     3552.64     45.59 o 
   7   3   1     3495.79     3293.29     45.77 o 
   8   3   1     6294.39     5459.54     64.53 o 
   9   3   1     1283.49     1341.62     49.94 o 
  10   3   1     4020.77     3375.16     68.69 o 
  11   3   1        2.65        5.34     18.55 o 
  12   3   1     1682.45     1359.24     60.74 o 
  13   3   1      547.43      773.38     39.43 o 
  14   3   1     1948.21     2104.87     66.18 o 
  15   3   1        0.17        6.78     21.74 o 
  16   3   1      819.40      863.28     68.94 o 
  17   3   1       82.41      104.26     34.89 o 
 -16   4   1        8.32       47.45     27.83 o 
 -15   4   1       60.83       79.11     29.05 o 
 -14   4   1      185.46      126.44     41.12 o 
 -13   4   1        3.68       19.41     16.77 o 
 -12   4   1     1118.76      969.88     42.36 o 
 -11   4   1      207.10      188.11     22.99 o 
 -10   4   1     1136.02      781.42     35.63 o 
  -9   4   1       55.93       23.09     11.90 o 
  -8   4   1      358.82      521.63     23.03 o 
  -7   4   1      828.63      778.16     25.79 o 
  -6   4   1     6058.28     7044.18     63.27 o 
  -5   4   1        3.31       16.33      6.08 o 
  -4   4   1       63.20       26.89      6.80 o 
  -3   4   1     3287.78     2549.08     36.43 o 
  -2   4   1     2758.22     2167.20     33.90 o 
  -1   4   1     2455.74     2325.61     34.57 o 
   0   4   1     2273.87     2045.22     33.24 o 
   1   4   1       46.52      167.07     11.10 o 
   2   4   1     4177.72     4987.48     52.15 o 
   3   4   1       58.52       63.14      7.65 o 
   4   4   1     1583.42     1221.85     31.26 o 
   5   4   1     1055.38     1009.98     40.56 o 
   6   4   1      295.76      222.98     13.91 o 
   7   4   1     1063.00     1311.00     36.10 o 
   8   4   1       14.54       35.88     12.63 o 
   9   4   1      135.06      136.59     19.04 o 
  10   4   1      532.14      438.72     29.33 o 
  11   4   1     1015.06     1279.09     46.48 o 
  12   4   1        7.27       17.93     16.75 o 
  13   4   1      307.84      425.50     46.13 o 
  14   4   1       15.17       16.35     20.26 o 
  15   4   1       57.97       67.03     21.89 o 
  16   4   1        0.06       -6.46     24.62 o 
 -16   5   1      116.62      106.26     48.55 o 
 -15   5   1      263.49      187.14     36.95 o 
 -14   5   1       59.83       73.72     28.81 o 
 -13   5   1      450.75      411.68     89.24 o 
 -12   5   1       31.11       35.29     25.01 o 
 -11   5   1     2470.38     2420.32     62.86 o 
 -10   5   1      660.60      512.96     38.68 o 
  -9   5   1      954.00     1181.57     53.20 o 
  -8   5   1     1276.23     1130.04     38.27 o 
  -7   5   1     6769.76     7247.01    128.31 o 
  -6   5   1       51.70       98.63     17.76 o 
  -5   5   1     6066.28     6261.36     64.77 o 
  -4   5   1       47.79       47.27      8.75 o 
  -3   5   1     5474.13     4756.29     57.51 o 
  -2   5   1      543.92      582.68     20.17 o 
  -1   5   1     8817.51     8114.99     79.51 o 
   0   5   1     1540.44     1621.51     31.87 o 
   1   5   1    12866.54    13724.79    113.84 o 
   2   5   1     2005.18     1621.37     34.95 o 
   3   5   1     1018.62      923.64     31.82 o 
   4   5   1     1563.49     1492.99     27.29 o 
   5   5   1     5329.05     4599.34     58.08 o 
   6   5   1     4118.38     4189.12     55.61 o 
   7   5   1     1110.73      926.35     34.42 o 
   8   5   1     2077.45     1853.30     49.87 o 
   9   5   1        9.93       13.73     15.55 o 
  10   5   1     3120.27     3116.45    118.08 o 
  11   5   1      106.10      185.93     27.41 o 
  12   5   1     1020.00     1126.61     46.88 o 
  13   5   1        4.00       -8.38     15.88 o 
  14   5   1      628.92      715.27     43.53 o 
  15   5   1        0.91        9.05     25.14 o 
 -15   6   1       89.05      111.21     34.90 o 
 -14   6   1      176.36      129.59     35.25 o 
 -13   6   1        3.96       -7.58     22.92 o 
 -12   6   1       75.27       30.57     29.64 o 
 -11   6   1      154.74       77.77     26.60 o 
 -10   6   1       27.23       18.05     20.98 o 
  -9   6   1      252.94      160.16     30.06 o 
  -8   6   1     1908.80     1921.03     51.20 o 
  -7   6   1        6.35       12.91     11.36 o 
  -6   6   1      969.51     1205.63     68.57 o 
  -5   6   1      400.29      261.06     16.46 o 
  -4   6   1     1530.73     1407.71     34.90 o 
  -3   6   1        1.62        2.27      8.13 o 
  -2   6   1     1161.44      926.52     26.77 o 
  -1   6   1      297.37      324.67     18.04 o 
   0   6   1     2317.82     2229.29     41.01 o 
   1   6   1      714.74      977.08     28.74 o 
   2   6   1      286.01      377.55     22.27 o 
   3   6   1       38.24       44.37     16.60 o 
   4   6   1      261.76      485.89     28.98 o 
   5   6   1      970.94      929.07     33.24 o 
   6   6   1      381.21      462.94     27.44 o 
   7   6   1     1470.69     1567.59     46.64 o 
   8   6   1      710.95      557.54     32.87 o 
   9   6   1      567.26      481.94     31.78 o 
  10   6   1       78.80       50.11     29.50 o 
  11   6   1       67.46       80.29     20.00 o 
  12   6   1       29.96       28.97     17.75 o 
  13   6   1      186.40      161.60     34.63 o 
  14   6   1        0.12        7.79     24.54 o 
  15   6   1      210.66      184.91     45.13 o 
 -14   7   1       59.52       70.31     34.73 o 
 -13   7   1      317.81      365.25     48.45 o 
 -12   7   1       15.69        2.22     24.20 o 
 -11   7   1      301.53      258.87     63.13 o 
 -10   7   1       22.94        3.67     20.41 o 
  -9   7   1     1677.88     1688.39     93.47 o 
  -8   7   1      144.85       38.52     39.04 o 
  -7   7   1     1395.12     1517.42     64.87 o 
  -6   7   1       15.13       45.60     20.50 o 
  -5   7   1     2441.62     2106.48     54.08 o 
  -4   7   1       58.87       47.39     23.55 o 
  -3   7   1     3904.05     3613.11     55.78 o 
  -2   7   1       36.74       55.20     15.95 o 
  -1   7   1     4435.34     4860.34     66.95 o 
   0   7   1      892.66      909.44     36.69 o 
   1   7   1     2022.86     2498.26     48.68 o 
   2   7   1     1643.38     1527.66     35.99 o 
   3   7   1      876.32      932.76     44.29 o 
   4   7   1     1709.71     1530.40     68.23 o 
   5   7   1      622.36      501.66     40.32 o 
   6   7   1      550.38      523.49     41.94 o 
   7   7   1      428.30      276.34     34.31 o 
   8   7   1      842.28      969.85     40.49 o 
   9   7   1      106.21       78.25     30.14 o 
  10   7   1     1193.69     1394.54     64.03 o 
  11   7   1       29.43       18.71     28.79 o 
  12   7   1      244.42      290.25     43.66 o 
  13   7   1        3.51      -17.05     23.39 o 
  14   7   1      294.12      305.61     46.26 o 
 -12   8   1      240.14      222.53     44.06 o 
 -11   8   1      117.29       66.12     29.74 o 
 -10   8   1      340.54      359.72     45.31 o 
  -9   8   1        4.45       -1.04     34.93 o 
  -8   8   1      567.98      593.37     51.72 o 
  -7   8   1        8.93       21.90     22.74 o 
  -6   8   1      349.36      324.24     38.67 o 
  -5   8   1       18.63        1.66     19.07 o 
  -4   8   1      806.83      849.24     73.57 o 
  -3   8   1      192.56      310.08     58.35 o 
  -2   8   1     2479.32     2518.92     50.35 o 
  -1   8   1       33.14       65.91     14.64 o 
   0   8   1      585.42      627.35     27.76 o 
   1   8   1     1387.13     1691.87     41.35 o 
   2   8   1      971.29     1096.86     42.17 o 
   3   8   1      683.78      922.59     39.53 o 
   4   8   1      252.37      259.63     68.57 o 
   5   8   1      435.41      464.37     41.46 o 
   6   8   1      373.32      327.98     39.28 o 
   7   8   1      754.37      715.03     52.54 o 
   8   8   1      145.42      137.10     36.42 o 
   9   8   1      428.19      481.57     83.85 o 
  10   8   1       27.47       30.82     24.50 o 
  11   8   1      477.58      496.32     54.23 o 
  12   8   1        6.67       19.45     27.04 o 
 -11   9   1      178.85      195.47     41.00 o 
 -10   9   1        0.49       15.70     25.20 o 
  -9   9   1      220.80      181.62     36.70 o 
  -8   9   1        4.27       14.16     29.48 o 
  -7   9   1      440.66      378.11     47.05 o 
  -6   9   1        6.82       24.45     22.57 o 
  -5   9   1      466.06      462.56     44.28 o 
  -4   9   1      430.54      416.29     44.22 o 
  -3   9   1     1084.00      902.88     41.34 o 
  -2   9   1      157.73      232.45     26.89 o 
  -1   9   1      217.25      243.45     21.82 o 
   0   9   1      149.02      122.42     18.65 o 
   1   9   1      250.93      320.64     28.59 o 
   2   9   1      294.15      294.46     27.98 o 
   3   9   1      425.86      528.95     74.12 o 
   4   9   1      289.79      253.89     35.27 o 
   5   9   1       69.46       78.83     26.11 o 
   6   9   1      198.10      177.75     33.35 o 
   7   9   1       54.33       13.94     22.32 o 
   8   9   1      230.78      177.73     34.95 o 
   9   9   1        5.00       20.37     24.08 o 
  10   9   1      137.00      121.03     33.97 o 
  -8  10   1      209.82      234.04     40.11 o 
  -7  10   1       24.56       50.21     28.21 o 
  -6  10   1      296.12      381.82     82.35 o 
  -5  10   1        1.31      -18.65     20.80 o 
  -4  10   1      510.23      522.64     46.75 o 
  -3  10   1       44.69       51.73     23.56 o 
  -2  10   1      616.31      692.71     40.13 o 
  -1  10   1      144.28      179.39     33.31 o 
   0  10   1      132.47      115.08     22.09 o 
   1  10   1      152.07      240.68     28.73 o 
   2  10   1      131.29      150.18     30.08 o 
   3  10   1      268.41      304.38     39.36 o 
   4  10   1      323.46      248.99     39.04 o 
   5  10   1      281.42      321.37     42.19 o 
   6  10   1       49.36       70.79     27.58 o 
   7  10   1      212.18      272.34     43.74 o 
   8  10   1       16.54       75.18     35.62 o 
  -5  11   1      146.46      153.11     57.52 o 
  -4  11   1       17.74        2.37     23.92 o 
  -3  11   1      118.57      123.25     31.31 o 
  -2  11   1       82.02      119.52     47.43 o 
  -1  11   1       94.91       65.90     41.12 o 
   0  11   1       75.41      105.96     45.39 o 
   1  11   1       44.48       66.33     38.77 o 
   2  11   1       50.87       49.50     25.10 o 
   3  11   1       50.76       55.67     25.57 o 
   4  11   1       24.84       23.04     25.89 o 
   5  11   1       14.69       32.03     26.19 o 
 -17   0   2      162.37      132.98     51.38 o 
 -16   0   2     1300.99     1096.09     97.21 o 
 -15   0   2       16.73        1.60     29.69 o 
 -14   0   2     2320.03     2291.59     81.94 o 
 -13   0   2       28.66       44.74     20.01 o 
 -12   0   2     5483.90     6021.24    114.06 o 
 -11   0   2      134.50      259.95     27.27 o 
 -10   0   2    10806.42    10745.50    217.27 o 
  -9   0   2       74.30      112.90     24.46 o 
  -8   0   2     7355.69     7670.21    155.43 o 
  -7   0   2    10375.11    10926.77    192.17 o 
  -6   0   2     4691.14     5130.74    110.03 o 
  -5   0   2     8232.94     8810.42    151.90 o 
  -4   0   2     3765.39     3574.14     77.87 o 
  -3   0   2      430.81      300.24     21.04 o 
  -2   0   2     4386.81     4921.16     85.46 o 
  -1   0   2    45426.36    47505.38    401.50 o 
   0   0   2     1034.83     1497.42     36.53 o 
   1   0   2    28291.96    28670.34    373.45 o 
   2   0   2      636.47      943.34     20.69 o 
   3   0   2       89.65      157.18     10.67 o 
   4   0   2      159.95       93.76      8.42 o 
   5   0   2    10175.91    10422.42     96.95 o 
   6   0   2      487.99      532.39     19.50 o 
   7   0   2    21937.23    20817.42    179.11 o 
   8   0   2     1081.27     1279.58     33.07 o 
   9   0   2     6173.98     5265.99     74.45 o 
  10   0   2     1102.90     1137.22     35.12 o 
  11   0   2     5429.78     5134.77     79.60 o 
  12   0   2     1018.97     1105.16     51.05 o 
  13   0   2     4137.78     4209.94    163.12 o 
  14   0   2     1329.28     1267.33     95.82 o 
  15   0   2      989.08      764.77     86.09 o 
  16   0   2      905.14      875.42     94.31 o 
  17   0   2      369.59      379.92     74.23 o 
 -17   1   2        5.69      -23.75     24.55 o 
 -16   1   2        1.32      -20.71     25.00 o 
 -15   1   2      157.06      149.90     34.13 o 
 -14   1   2       17.40       10.09     15.97 o 
 -13   1   2       23.02       24.58     13.89 o 
 -12   1   2       58.20       41.75     10.80 o 
 -11   1   2      156.25      201.00     15.87 o 
 -10   1   2        1.35       10.99      8.08 o 
  -9   1   2        0.12       19.49      7.61 o 
  -8   1   2     1084.83     1235.29     28.67 o 
  -7   1   2      488.52      610.95     21.86 o 
  -6   1   2     2360.36     2623.05     42.92 o 
  -5   1   2       96.22       44.16      7.76 o 
  -4   1   2      982.54      887.24     21.21 o 
  -3   1   2     8168.73     8774.02    106.07 o 
  -2   1   2        0.67       24.44     10.04 o 
  -1   1   2      125.80      161.03     19.33 o 
   0   1   2      174.98      152.95     13.19 o 
   1   1   2      823.02      638.34     14.82 o 
   2   1   2     9862.49    10903.04    116.12 o 
   3   1   2     9771.79    10607.39    161.97 o 
   4   1   2     1128.75     1244.32     18.52 o 
   5   1   2       45.87       80.90     11.13 o 
   6   1   2     1293.65     1236.97     20.02 o 
   7   1   2       34.54        9.94      5.87 o 
   8   1   2     1026.47     1077.19     22.01 o 
   9   1   2      722.59      647.38     27.46 o 
  10   1   2      167.88      255.85     27.30 o 
  11   1   2      255.86      330.88     37.29 o 
  12   1   2        1.79        9.92     11.96 o 
  13   1   2       27.37       17.01     17.10 o 
  14   1   2       16.89       16.73     63.07 o 
  15   1   2      133.14      143.73     49.56 o 
  16   1   2        0.56       14.96     26.02 o 
  17   1   2        0.07      -23.39     25.02 o 
 -17   2   2        0.17      -11.32     40.81 o 
 -16   2   2      630.46      621.39     53.25 o 
 -15   2   2        5.87       -3.05     16.76 o 
 -14   2   2     1936.15     1983.50     60.60 o 
 -13   2   2       26.87       22.68     22.00 o 
 -12   2   2     2764.30     2690.04     64.36 o 
 -11   2   2      135.37      139.45     16.50 o 
 -10   2   2     4451.70     4747.89     67.73 o 
  -9   2   2     1560.14     1574.91     36.07 o 
  -8   2   2     5974.80     6011.56     71.00 o 
  -7   2   2     4203.12     3636.37     50.38 o 
  -6   2   2    10275.55    10623.55     94.83 o 
  -5   2   2     5134.63     4887.24     53.73 o 
  -4   2   2    10886.17    10485.24     85.27 o 
  -3   2   2    15769.29    17298.37    123.03 o 
  -2   2   2       21.98       47.14      6.32 o 
  -1   2   2       14.03       79.74      7.63 o 
   0   2   2      180.16      155.88      9.39 o 
   1   2   2      233.56      140.33      8.35 o 
   2   2   2     1245.31     1240.28     19.68 o 
   3   2   2    11290.90    12243.64    140.77 o 
   4   2   2      150.00      128.13     11.81 o 
   5   2   2    11715.28    11627.03    115.51 o 
   6   2   2      760.31      674.11     16.05 o 
   7   2   2     7731.86     6997.89     68.59 o 
   8   2   2        3.57        0.70      5.59 o 
   9   2   2     6123.36     5575.11     84.17 o 
  10   2   2      181.20      382.77     25.71 o 
  11   2   2     3396.66     3128.94     66.34 o 
  12   2   2      318.63      406.12     29.31 o 
  13   2   2     1060.88     1174.34     45.10 o 
  14   2   2      718.07      685.93     50.19 o 
  15   2   2     1592.88     1858.49     65.66 o 
  16   2   2      587.01      526.21     54.79 o 
  17   2   2      181.64      192.70     42.27 o 
 -17   3   2       68.01      -26.49     43.37 o 
 -16   3   2       12.53       16.54     25.35 o 
 -15   3   2       34.54       22.33     23.31 o 
 -14   3   2      147.50      140.05     24.63 o 
 -13   3   2      213.20      176.71     25.49 o 
 -12   3   2       27.60        8.08     14.90 o 
 -11   3   2      155.59      112.15     18.73 o 
 -10   3   2        7.96       -3.33      9.39 o 
  -9   3   2       26.82       41.42     11.08 o 
  -8   3   2      328.56      474.60     21.23 o 
  -7   3   2        2.05        7.55      7.43 o 
  -6   3   2     1998.48     2031.52     54.71 o 
  -5   3   2      148.39       83.56      9.07 o 
  -4   3   2      508.77      404.88     12.89 o 
  -3   3   2     1473.79     1662.26     39.58 o 
  -2   3   2        4.10       34.97      7.29 o 
  -1   3   2     1437.96     1306.89     23.64 o 
   0   3   2      114.74      164.53     11.31 o 
   1   3   2      477.64      547.21     28.38 o 
   2   3   2      136.34      256.41     12.95 o 
   3   3   2        4.55        2.72      6.32 o 
   4   3   2       69.92      144.82      8.79 o 
   5   3   2      885.85      830.68     27.20 o 
   6   3   2       10.28       97.83     13.46 o 
   7   3   2      153.21      177.15     17.24 o 
   8   3   2      351.50      339.48     22.75 o 
   9   3   2        3.89        0.83     11.07 o 
  10   3   2       15.48        0.15     11.59 o 
  11   3   2       23.71       62.48     16.44 o 
  12   3   2       62.30       50.45     17.40 o 
  13   3   2      131.32      136.96     23.13 o 
  14   3   2       37.49       37.56     18.88 o 
  15   3   2        2.50      -22.33     22.02 o 
  16   3   2       16.14       19.66     46.73 o 
 -16   4   2      499.27      564.27     54.28 o 
 -15   4   2        9.66       35.28     25.79 o 
 -14   4   2     1395.23     1414.61     70.25 o 
 -13   4   2       32.42       19.66     29.05 o 
 -12   4   2     2848.72     3362.52    147.57 o 
 -11   4   2      256.71      291.01     26.14 o 
 -10   4   2     5001.06     5455.68     90.14 o 
  -9   4   2      358.21      293.42     19.87 o 
  -8   4   2     4769.30     5232.43     68.81 o 
  -7   4   2     1043.39      753.88     41.69 o 
  -6   4   2    13111.88    12907.41     98.49 o 
  -5   4   2     9357.46     8650.09     72.14 o 
  -4   4   2     8137.67     7662.29     82.49 o 
  -3   4   2     8615.08     9440.43     85.38 o 
  -2   4   2     4668.80     4228.55     49.90 o 
  -1   4   2     8306.13     9021.99     96.13 o 
   0   4   2     5094.81     5099.77     55.01 o 
   1   4   2    11475.29    12339.74     99.35 o 
   2   4   2     5223.02     5058.89     52.55 o 
   3   4   2    16447.94    16740.17    130.05 o 
   4   4   2       31.37       13.98      6.48 o 
   5   4   2    10330.39    10100.16     90.42 o 
   6   4   2      145.33      176.61     18.34 o 
   7   4   2     3644.52     3522.16     64.57 o 
   8   4   2       66.68       55.32     23.84 o 
   9   4   2     4194.34     4214.74     77.16 o 
  10   4   2      499.46      625.48     35.92 o 
  11   4   2     3376.42     3578.73     76.63 o 
  12   4   2      401.08      579.00     35.82 o 
  13   4   2     1727.04     1807.53     58.57 o 
  14   4   2      765.97      820.92     44.05 o 
  15   4   2      435.29      504.22     64.16 o 
  16   4   2      298.33      226.33     54.47 o 
 -16   5   2        8.84       40.49     32.68 o 
 -15   5   2      194.59      211.81     41.79 o 
 -14   5   2        0.03        5.85     23.65 o 
 -13   5   2      466.42      359.09     60.67 o 
 -12   5   2        0.27        6.65     20.33 o 
 -11   5   2      834.71      896.02     55.58 o 
 -10   5   2      405.24      327.26     89.99 o 
  -9   5   2      884.19     1069.07     63.87 o 
  -8   5   2     2139.37     2179.96     44.10 o 
  -7   5   2      841.07     1041.87     25.12 o 
  -6   5   2     1056.30      897.09     23.87 o 
  -5   5   2      822.76      742.37     23.65 o 
  -4   5   2      770.22      499.98     19.63 o 
  -3   5   2      948.04      675.97     21.57 o 
  -2   5   2     1792.80     1843.90     34.17 o 
  -1   5   2     2077.60     1845.66     41.52 o 
   0   5   2     4292.59     5024.85     59.05 o 
   1   5   2      272.72      311.19     15.95 o 
   2   5   2     4037.51     4436.60     53.28 o 
   3   5   2       12.33        3.75      6.54 o 
   4   5   2      820.08      730.47     17.08 o 
   5   5   2       89.02       38.44     10.78 o 
   6   5   2     1512.46     1577.28     43.50 o 
   7   5   2      108.97      133.94     21.12 o 
   8   5   2      994.80     1038.21     39.19 o 
   9   5   2       17.29       26.39     14.14 o 
  10   5   2       94.72       96.69     20.42 o 
  11   5   2      594.54      442.93     32.87 o 
  12   5   2      369.88      448.74     36.91 o 
  13   5   2      137.27      186.40     27.22 o 
  14   5   2      136.08      105.57     24.66 o 
  15   5   2      111.58      100.39     32.60 o 
 -15   6   2        6.12       18.79     29.10 o 
 -14   6   2      449.77      401.69     50.32 o 
 -13   6   2       18.27       17.28     24.52 o 
 -12   6   2      631.42      692.64     56.10 o 
 -11   6   2        2.55       30.07     25.47 o 
 -10   6   2     1543.53     1909.01     77.12 o 
  -9   6   2       36.48       38.14     20.63 o 
  -8   6   2     3129.06     3227.69     93.53 o 
  -7   6   2     1214.90     1251.10     44.56 o 
  -6   6   2     1738.28     1636.91     52.37 o 
  -5   6   2     1824.51     1826.66     39.41 o 
  -4   6   2     1441.26     1168.97     46.05 o 
  -3   6   2     1508.58     1821.58     37.33 o 
  -2   6   2     1607.39     1713.18     35.96 o 
  -1   6   2     1804.32     1939.30     38.21 o 
   0   6   2     1284.96     1259.01     30.97 o 
   1   6   2     5053.23     4449.10     60.61 o 
   2   6   2      179.16      134.79     13.78 o 
   3   6   2     3290.65     2786.93     43.39 o 
   4   6   2      464.76      252.81     20.41 o 
   5   6   2     2920.54     2982.05     79.96 o 
   6   6   2        2.88       -4.05     10.46 o 
   7   6   2     1830.45     1989.40     54.29 o 
   8   6   2      180.68      103.39     18.18 o 
   9   6   2      260.87      325.99     28.30 o 
  10   6   2      270.93      178.13     34.72 o 
  11   6   2     1656.20     1908.66     59.46 o 
  12   6   2      153.79      121.86     23.73 o 
  13   6   2      765.10      761.19     44.66 o 
  14   6   2      111.39      101.04     32.61 o 
 -14   7   2        3.99      -26.87     24.07 o 
 -13   7   2      195.21      162.94     45.23 o 
 -12   7   2        1.39       52.39     60.40 o 
 -11   7   2      605.54      553.36     52.71 o 
 -10   7   2       41.09       63.19     26.84 o 
  -9   7   2      424.62      474.82     46.71 o 
  -8   7   2      181.05      179.81     31.99 o 
  -7   7   2     1821.99     1569.97     65.64 o 
  -6   7   2     1007.49      897.00     49.24 o 
  -5   7   2      890.20      947.17     38.83 o 
  -4   7   2      534.76      577.54     32.76 o 
  -3   7   2     1072.34     1141.71     32.53 o 
  -2   7   2     1517.54     1603.03     43.74 o 
  -1   7   2      308.48      324.06     27.04 o 
   0   7   2      272.27      271.89     19.15 o 
   1   7   2       42.72        6.95     10.76 o 
   2   7   2     2317.23     2372.39     49.92 o 
   3   7   2        0.14        0.87     12.97 o 
   4   7   2      883.87     1020.60     50.35 o 
   5   7   2       31.99       -5.43     21.95 o 
   6   7   2      966.02      891.97     49.67 o 
   7   7   2        4.54        0.95     18.14 o 
   8   7   2      804.09      893.79     40.67 o 
   9   7   2        4.80       13.44     15.97 o 
  10   7   2       87.79       93.88     21.59 o 
  11   7   2       48.63       23.49     19.04 o 
  12   7   2      165.73      160.66     53.94 o 
  13   7   2       43.14       58.73     29.65 o 
 -12   8   2      118.30      155.06     53.62 o 
 -11   8   2        2.94       13.52     25.49 o 
 -10   8   2      480.15      446.41     49.99 o 
  -9   8   2      216.14      272.87     40.61 o 
  -8   8   2     1164.48     1340.38     68.11 o 
  -7   8   2      508.15      544.35     48.18 o 
  -6   8   2     1148.63     1021.57     55.81 o 
  -5   8   2      474.60      588.29     36.89 o 
  -4   8   2      288.36      239.33     25.10 o 
  -3   8   2      831.47      792.23     30.34 o 
  -2   8   2     1660.62     1926.10     44.38 o 
  -1   8   2      115.60      143.65     17.35 o 
   0   8   2       19.00       27.77     13.03 o 
   1   8   2      469.98      435.43     29.18 o 
   2   8   2        5.15       34.80     17.13 o 
   3   8   2     3094.61     2631.70     80.30 o 
   4   8   2      104.35       80.02     36.48 o 
   5   8   2      834.32      712.67     48.89 o 
   6   8   2        0.56       -4.29     20.30 o 
   7   8   2      855.84     1005.06     61.26 o 
   8   8   2        3.41       -1.11     44.65 o 
   9   8   2      607.20      794.35     83.32 o 
  10   8   2       42.47      -17.87     29.64 o 
  11   8   2      236.79      263.65     43.57 o 
  12   8   2       17.08       24.84     34.55 o 
 -11   9   2      461.61      394.53     51.62 o 
 -10   9   2       20.35       44.00     27.70 o 
  -9   9   2      409.35      273.23     42.26 o 
  -8   9   2       13.73       -4.02     22.23 o 
  -7   9   2      549.12      584.64     58.85 o 
  -6   9   2       75.06       56.52     36.42 o 
  -5   9   2     1046.70     1059.36     82.89 o 
  -4   9   2     1480.60     1475.40     52.26 o 
  -3   9   2       59.49      143.30     31.91 o 
  -2   9   2     1454.22     1671.43     44.04 o 
  -1   9   2      118.65      198.13     21.30 o 
   0   9   2      646.82      805.70     38.42 o 
   1   9   2      278.00      374.54     29.51 o 
   2   9   2      764.02      820.77     50.33 o 
   3   9   2      200.09      164.76     30.94 o 
   4   9   2     1117.78     1148.59     59.35 o 
   5   9   2        1.93        6.42     20.55 o 
   6   9   2      389.40      370.85     48.33 o 
   7   9   2      107.61       67.78     39.20 o 
   8   9   2      146.09      242.48     39.42 o 
   9   9   2       43.87       81.31     28.66 o 
  10   9   2      299.05      319.92     46.58 o 
  -8  10   2       72.04       63.56     30.15 o 
  -7  10   2       70.73       55.56     28.68 o 
  -6  10   2       41.87       19.90     24.68 o 
  -5  10   2      109.07      112.65     31.95 o 
  -4  10   2       25.40       21.61     22.32 o 
  -3  10   2      135.99      173.36     32.53 o 
  -2  10   2       25.64       42.19     20.16 o 
  -1  10   2       65.50       72.37     27.31 o 
   0  10   2      123.09      122.25     23.16 o 
   1  10   2      318.67      317.94     37.27 o 
   2  10   2        0.37       12.80     20.88 o 
   3  10   2       95.27       57.63     63.50 o 
   4  10   2       43.59       32.60     22.87 o 
   5  10   2       59.21       47.37     24.92 o 
   6  10   2        7.56       12.78     23.14 o 
   7  10   2       58.13       14.20     24.41 o 
   8  10   2        0.88       13.90     25.38 o 
  -5  11   2      146.58      140.85     34.68 o 
  -4  11   2      121.99       73.31     30.48 o 
  -3  11   2      134.82      182.86     56.18 o 
  -2  11   2      319.21      289.03     62.37 o 
  -1  11   2       42.49       90.83     45.08 o 
   0  11   2      203.10      205.72     55.32 o 
   1  11   2        4.29        8.85     31.94 o 
   2  11   2      169.41      144.91     31.47 o 
   3  11   2        8.12       26.23     23.29 o 
   4  11   2      249.03      234.81     39.58 o 
 -17   1   3      617.85      774.38     90.79 o 
 -16   1   3       55.52       42.41     29.94 o 
 -15   1   3     1270.36     1341.98     57.64 o 
 -14   1   3      995.77     1197.32     41.69 o 
 -13   1   3     2004.63     1838.52     38.21 o 
 -12   1   3      953.51     1009.44     37.88 o 
 -11   1   3     2449.58     2706.51     48.42 o 
 -10   1   3     2103.70     2225.97     44.17 o 
  -9   1   3     2323.54     3003.05     55.77 o 
  -8   1   3     4159.94     4015.03     62.79 o 
  -7   1   3     1771.86     1674.43     49.75 o 
  -6   1   3    20827.15    21630.96    210.42 o 
  -5   1   3     1965.86     2185.15     53.66 o 
  -4   1   3     7467.89     7633.02    100.84 o 
  -3   1   3      136.62      200.09     11.24 o 
  -2   1   3     5807.59     5538.26     57.54 o 
  -1   1   3     2822.29     2957.46     36.70 o 
   0   1   3    23878.67    23699.50    155.11 o 
   1   1   3     1113.96      984.77     14.11 o 
   2   1   3    24821.42    24880.06    187.71 o 
   3   1   3     2800.68     2618.82     31.05 o 
   4   1   3    18718.12    18097.17    128.45 o 
   5   1   3     3227.98     3241.83     36.56 o 
   6   1   3    13838.42    13954.87    140.28 o 
   7   1   3     4846.10     5003.14     47.30 o 
   8   1   3     7530.64     7202.58     63.23 o 
   9   1   3     2259.12     2663.88     34.56 o 
  10   1   3     3039.95     3174.31     55.37 o 
  11   1   3     2925.03     3105.12     57.06 o 
  12   1   3     1535.13     1530.27     51.62 o 
  13   1   3     3125.22     3019.68     74.81 o 
  14   1   3      566.86      579.64     52.47 o 
  15   1   3     1438.07     1579.15     79.36 o 
  16   1   3       34.12       20.96     26.33 o 
  17   1   3      587.34      603.24     73.81 o 
 -17   2   3        0.14       52.87     47.21 o 
 -16   2   3        2.58      -30.53     20.35 o 
 -15   2   3        4.16       21.59     28.73 o 
 -14   2   3      239.95      246.83     28.44 o 
 -13   2   3        4.31        9.26     14.59 o 
 -12   2   3       40.59       49.71     14.13 o 
 -11   2   3        0.16        1.00      9.44 o 
 -10   2   3        4.41        2.21      9.98 o 
  -9   2   3        3.05       35.61     10.34 o 
  -8   2   3      117.56      151.00     15.99 o 
  -7   2   3      415.13      447.83     23.68 o 
  -6   2   3      285.17      368.99     22.59 o 
  -5   2   3     4163.84     3680.39     50.70 o 
  -4   2   3     1373.61     1694.46     31.77 o 
  -3   2   3      189.23       93.41     10.01 o 
  -2   2   3     2248.48     2090.68     34.02 o 
  -1   2   3        2.23       15.28      8.78 o 
   0   2   3      150.58      135.33     10.04 o 
   1   2   3      212.99      358.50     14.43 o 
   2   2   3     5011.53     4956.40     54.15 o 
   3   2   3     1263.41     1481.75     37.72 o 
   4   2   3      801.23      905.76     25.45 o 
   5   2   3      301.72      144.23     13.50 o 
   6   2   3      669.07      624.94     29.53 o 
   7   2   3      786.33      887.87     30.18 o 
   8   2   3      275.38      418.83     23.75 o 
   9   2   3      158.09      266.03     29.75 o 
  10   2   3       14.02       -1.31     11.58 o 
  11   2   3       48.24       42.55     14.81 o 
  12   2   3      137.59       81.41     18.33 o 
  13   2   3       19.21       -0.21     16.96 o 
  14   2   3      125.65       84.70     23.13 o 
  15   2   3       42.19       11.37     23.92 o 
  16   2   3       56.27       73.75     31.74 o 
  17   2   3        0.84      -13.46     27.12 o 
 -17   3   3      574.75      582.12     85.98 o 
 -16   3   3       77.79       45.76     29.43 o 
 -15   3   3      808.72      781.15     56.61 o 
 -14   3   3      228.19      300.49     39.81 o 
 -13   3   3     4361.28     4558.33    115.65 o 
 -12   3   3      911.67      899.96     39.57 o 
 -11   3   3      850.46      775.17     32.10 o 
 -10   3   3     3255.83     2951.37     53.18 o 
  -9   3   3      865.22     1033.57     56.81 o 
  -8   3   3     7755.33     6986.73     80.03 o 
  -7   3   3      587.93      582.37     21.43 o 
  -6   3   3     6198.01     6357.13     59.58 o 
  -5   3   3     1772.47     1251.91     22.31 o 
  -4   3   3    18576.99    20943.79    154.82 o 
  -3   3   3      250.43      159.79     11.25 o 
  -2   3   3     6670.82     7465.29     82.92 o 
  -1   3   3        0.02       17.38      6.17 o 
   0   3   3    10534.09    11534.70     91.22 o 
   1   3   3      143.18      178.35     11.28 o 
   2   3   3    11577.96    11986.07     95.52 o 
   3   3   3     5315.23     5123.91     51.75 o 
   4   3   3    12378.34    13027.93    103.73 o 
   5   3   3     2673.21     2462.58     49.23 o 
   6   3   3     2132.09     2327.12     53.94 o 
   7   3   3      689.23      721.02     28.76 o 
   8   3   3     6780.58     6678.90     94.41 o 
   9   3   3     2211.60     2939.85     61.60 o 
  10   3   3     3784.96     3982.82     75.58 o 
  11   3   3     2164.90     2046.66     56.10 o 
  12   3   3      228.56      321.06     33.46 o 
  13   3   3     2450.19     2429.25     65.44 o 
  14   3   3      117.15      206.83     35.41 o 
  15   3   3     1321.67     1211.87    114.99 o 
  16   3   3       12.56        4.61     28.62 o 
 -16   4   3       34.53       10.58     27.61 o 
 -15   4   3        6.50       50.85     28.51 o 
 -14   4   3       22.36       42.45     25.95 o 
 -13   4   3       21.12       85.87     26.35 o 
 -12   4   3      824.50      957.40     57.42 o 
 -11   4   3      576.30      604.68     46.47 o 
 -10   4   3     1050.38     1290.01     45.90 o 
  -9   4   3      417.05      425.08     22.60 o 
  -8   4   3        4.08       16.15      9.28 o 
  -7   4   3      619.68      684.83     24.13 o 
  -6   4   3      738.70      882.90     28.20 o 
  -5   4   3      476.93      328.32     13.54 o 
  -4   4   3     1949.20     1615.11     32.27 o 
  -3   4   3     1014.99      800.48     22.57 o 
  -2   4   3     1543.00     1932.62     37.50 o 
  -1   4   3     5731.06     6744.17     99.85 o 
   0   4   3       97.01       52.81      8.66 o 
   1   4   3     3244.40     4009.20     47.14 o 
   2   4   3      121.32      129.36     10.73 o 
   3   4   3     1679.15     1483.73     41.49 o 
   4   4   3       88.12       26.26     11.07 o 
   5   4   3      780.43      574.20     21.94 o 
   6   4   3     2992.16     3060.23     69.49 o 
   7   4   3      410.06      332.12     23.09 o 
   8   4   3      211.86      255.24     31.08 o 
   9   4   3      588.93      435.96     28.67 o 
  10   4   3      538.70      574.19     35.60 o 
  11   4   3      387.81      337.59     29.01 o 
  12   4   3      618.94      819.71     41.28 o 
  13   4   3        9.24       18.46     17.36 o 
  14   4   3      145.14       67.56     23.00 o 
  15   4   3        0.45       -1.34     24.30 o 
  16   4   3       18.80       33.57     38.29 o 
 -15   5   3      575.27      665.23     79.36 o 
 -14   5   3      296.89      386.87     46.66 o 
 -13   5   3      443.65      430.45     47.81 o 
 -12   5   3      572.97      542.91     63.71 o 
 -11   5   3     1350.41     1635.30     70.89 o 
 -10   5   3     4163.07     4150.49    109.10 o 
  -9   5   3     2224.00     2402.57     77.86 o 
  -8   5   3     1960.16     1523.20     50.22 o 
  -7   5   3      149.70      181.88     16.17 o 
  -6   5   3     4721.75     4871.01     64.56 o 
  -5   5   3      100.08      183.69     20.03 o 
  -4   5   3     1295.66     1633.48     34.43 o 
  -3   5   3       16.32       44.41      9.63 o 
  -2   5   3     3161.89     3147.41     59.76 o 
  -1   5   3      686.39      684.76     22.39 o 
   0   5   3     8536.71     8221.64     81.42 o 
   1   5   3      762.89      869.39     23.80 o 
   2   5   3     3514.69     3029.00     42.40 o 
   3   5   3      180.27      393.65     15.80 o 
   4   5   3      703.32      785.35     41.46 o 
   5   5   3      427.42      596.61     27.82 o 
   6   5   3     4885.08     5195.38    127.03 o 
   7   5   3     1929.33     1870.15     49.35 o 
   8   5   3     1824.96     1809.74     50.85 o 
   9   5   3     1441.68     1372.39     46.99 o 
  10   5   3     1129.21      901.06     46.60 o 
  11   5   3     1878.81     1926.42     65.04 o 
  12   5   3     1134.95     1140.98     48.09 o 
  13   5   3      527.15      560.91     38.36 o 
  14   5   3       88.79       92.95     24.18 o 
  15   5   3      435.26      325.02     35.64 o 
 -15   6   3       23.68       26.54     29.53 o 
 -14   6   3      149.18      152.50     36.71 o 
 -13   6   3       48.46       73.57     28.51 o 
 -12   6   3      140.37      165.95     34.65 o 
 -11   6   3       45.71       71.30     25.83 o 
 -10   6   3      935.30     1092.16    108.63 o 
  -9   6   3      463.34      383.68     96.83 o 
  -8   6   3      266.21      356.27     69.38 o 
  -7   6   3     3052.12     2764.45     65.08 o 
  -6   6   3        0.37       12.54      8.90 o 
  -5   6   3     1075.78      982.55     51.83 o 
  -4   6   3      117.02      110.88     13.66 o 
  -3   6   3     1266.11     1491.75     40.37 o 
  -2   6   3        2.80       -9.98      7.61 o 
  -1   6   3     3294.56     3251.25     50.65 o 
   0   6   3      430.26      475.95     22.52 o 
   1   6   3     1238.95     1248.07     30.42 o 
   2   6   3      210.84      125.32     12.91 o 
   3   6   3      517.36      645.90     27.19 o 
   4   6   3      167.05       64.25     19.90 o 
   5   6   3     1104.20     1110.48     49.63 o 
   6   6   3      297.22      308.90     24.90 o 
   7   6   3      574.46      529.29     50.02 o 
   8   6   3     1238.70     1053.79     41.67 o 
   9   6   3      308.29      218.35     25.31 o 
  10   6   3      104.83      118.92     21.83 o 
  11   6   3       68.10      100.41     22.53 o 
  12   6   3      252.39      254.91     30.03 o 
  13   6   3       68.96       60.28     22.40 o 
  14   6   3      212.78      176.02     29.12 o 
 -13   7   3      243.78      216.32     97.20 o 
 -12   7   3      169.92      175.55     36.92 o 
 -11   7   3      456.50      512.48     52.07 o 
 -10   7   3     1344.94     1202.04    170.01 o 
  -9   7   3      560.26      750.71     54.43 o 
  -8   7   3     2073.49     2264.81     83.02 o 
  -7   7   3       18.32       42.26     20.96 o 
  -6   7   3      372.61      429.61     31.53 o 
  -5   7   3       12.18       26.94     11.06 o 
  -4   7   3      582.26      773.19     30.54 o 
  -3   7   3      197.38      301.35     20.26 o 
  -2   7   3     3579.83     3839.74     59.93 o 
  -1   7   3       71.79       56.62     12.91 o 
   0   7   3     3834.32     3425.22     54.91 o 
   1   7   3      183.79      325.84     19.79 o 
   2   7   3      668.88      605.27     30.22 o 
   3   7   3      526.51      817.24     33.83 o 
   4   7   3     1768.85     1783.16    116.92 o 
   5   7   3       90.10      128.63     27.99 o 
   6   7   3      723.18      803.64     66.60 o 
   7   7   3      119.89       53.57     22.20 o 
   8   7   3     1117.37     1158.61     50.40 o 
   9   7   3      841.86      799.33     46.38 o 
  10   7   3      895.55      690.49     40.50 o 
  11   7   3      391.47      387.22     34.25 o 
  12   7   3      206.54       81.47     23.74 o 
  13   7   3      395.74      355.88     36.36 o 
 -12   8   3      357.42      332.37     62.05 o 
 -11   8   3      255.41      272.79     44.78 o 
 -10   8   3      271.72      222.57     40.27 o 
  -9   8   3      511.44      487.67     50.00 o 
  -8   8   3      219.52      186.54     34.74 o 
  -7   8   3      781.03      726.35     53.52 o 
  -6   8   3      325.36      402.90    108.63 o 
  -5   8   3     1278.15     1318.46     47.99 o 
  -4   8   3        3.10        2.59     16.27 o 
  -3   8   3      961.18      905.21     32.29 o 
  -2   8   3        7.99       27.85     13.65 o 
  -1   8   3     2110.85     1886.05     44.22 o 
   0   8   3        1.17       16.41     12.55 o 
   1   8   3      926.54      795.71     35.73 o 
   2   8   3     1009.40      973.91     39.21 o 
   3   8   3     1096.65     1019.78     51.88 o 
   4   8   3      117.45      106.86     25.48 o 
   5   8   3       78.51       85.58     24.17 o 
   6   8   3      188.58      174.21     34.66 o 
   7   8   3      387.95      410.74     70.07 o 
   8   8   3      378.48      409.46     45.57 o 
   9   8   3      131.63       45.84     29.53 o 
  10   8   3      342.94      357.93     34.55 o 
  11   8   3       50.90       50.19     22.02 o 
  12   8   3      309.42      264.84     65.32 o 
 -10   9   3      182.97      130.81     80.16 o 
  -9   9   3       84.29      111.72     32.25 o 
  -8   9   3      214.60      211.53     59.65 o 
  -7   9   3       38.54       41.77     25.18 o 
  -6   9   3      175.62      233.98     36.21 o 
  -5   9   3       20.58       31.26     35.35 o 
  -4   9   3      172.11      231.94     27.47 o 
  -3   9   3       48.91       46.01     18.11 o 
  -2   9   3      503.33      516.75     28.13 o 
  -1   9   3       72.30       81.96     20.80 o 
   0   9   3      320.34      306.79     27.52 o 
   1   9   3        1.28      -10.57     14.59 o 
   2   9   3      298.01      306.77     35.90 o 
   3   9   3       36.48       43.40     22.53 o 
   4   9   3      404.79      336.19     74.23 o 
   5   9   3        9.01       23.21     22.98 o 
   6   9   3      179.23      185.00     34.71 o 
   7   9   3      110.26       91.65     28.50 o 
   8   9   3      180.43      195.70     36.48 o 
   9   9   3       89.97       40.25     29.91 o 
  10   9   3      172.62      107.70     34.45 o 
  -8  10   3      123.68       83.22     29.53 o 
  -7  10   3      247.83      284.08     43.69 o 
  -6  10   3       97.19      149.10     32.47 o 
  -5  10   3      399.88      376.38     44.43 o 
  -4  10   3        2.36       23.85     22.96 o 
  -3  10   3      668.02      608.85     39.53 o 
  -2  10   3       17.54       -8.65     47.91 o 
  -1  10   3      169.97       82.64     20.69 o 
   0  10   3        1.73      -23.97     17.58 o 
   1  10   3      314.57      198.35     32.25 o 
   2  10   3       38.98       35.42     21.99 o 
   3  10   3      438.68      329.50     40.57 o 
   4  10   3      163.84      160.84     33.44 o 
   5  10   3      240.78      295.55     41.06 o 
   6  10   3      110.53      107.05     35.68 o 
   7  10   3       55.21       47.51     26.42 o 
   8  10   3       85.61      103.16     32.28 o 
  -4  11   3       39.22       88.44     45.93 o 
  -3  11   3        0.31      -49.35     33.44 o 
  -2  11   3       54.82       84.90     31.20 o 
  -1  11   3        0.26       10.15     39.09 o 
   0  11   3       78.31       86.52     44.97 o 
   1  11   3        2.44        7.86     21.19 o 
   2  11   3      150.25      140.89     31.97 o 
   3  11   3        2.89       22.09     26.76 o 
   4  11   3       52.75       34.58     26.12 o 
 -16   0   4      848.57     1007.00     65.97 o 
 -15   0   4     1316.56     1503.83     98.70 o 
 -14   0   4      311.29      386.54     32.24 o 
 -13   0   4     2981.58     3115.08     85.90 o 
 -12   0   4      228.64      399.26     46.04 o 
 -11   0   4     5255.80     4933.98    140.26 o 
 -10   0   4      714.44      829.17     56.39 o 
  -9   0   4    14558.81    14828.10    265.45 o 
  -8   0   4       47.92       26.06     18.16 o 
  -7   0   4     4355.60     3913.08    105.54 o 
  -6   0   4    10573.68     9681.76    180.21 o 
  -5   0   4    16964.98    16158.24    254.45 o 
  -4   0   4        9.20       46.52     11.14 o 
  -3   0   4    25052.94    24294.97    251.56 o 
  -2   0   4       33.89       59.12     16.40 o 
  -1   0   4    44025.87    42095.35    369.46 o 
   0   0   4    84310.68    90353.96   1203.83 o 
   1   0   4   103332.02   104839.88   1397.36 o 
   2   0   4      146.79      113.82     10.58 o 
   3   0   4      103.44       80.58      8.23 o 
   4   0   4     2762.07     2712.15     38.38 o 
   5   0   4    17136.06    16293.52    181.73 o 
   6   0   4     9018.44     9431.50     94.78 o 
   7   0   4     6207.69     6270.08    101.75 o 
   8   0   4    13975.47    13407.44    131.67 o 
   9   0   4       84.86      200.81     22.56 o 
  10   0   4     5186.46     6087.86    108.90 o 
  11   0   4       33.75       88.65     20.97 o 
  12   0   4     3594.75     4382.88    165.68 o 
  13   0   4       68.36       71.88     38.02 o 
  14   0   4     2207.80     2374.75    131.60 o 
  15   0   4      147.87       25.21     38.13 o 
  16   0   4      818.43      817.85     93.78 o 
  17   0   4      134.93      137.36     53.52 o 
 -17   1   4        2.17        4.17     43.37 o 
 -16   1   4       82.98       51.80     41.98 o 
 -15   1   4      243.45      234.75     49.72 o 
 -14   1   4      201.17      232.45     38.10 o 
 -13   1   4      120.68      100.70     15.65 o 
 -12   1   4        0.88       39.34     11.74 o 
 -11   1   4       40.31       41.91     13.56 o 
 -10   1   4      281.89      338.09     23.60 o 
  -9   1   4        1.46       -3.10     11.88 o 
  -8   1   4      475.06      569.86     25.12 o 
  -7   1   4        7.49        4.40      7.73 o 
  -6   1   4     3517.52     3724.39    121.49 o 
  -5   1   4     1158.33     1201.09     40.16 o 
  -4   1   4       15.30        1.54      8.54 o 
  -3   1   4     2276.23     2111.70     58.98 o 
  -2   1   4     8122.03     8550.72     82.98 o 
  -1   1   4     3007.96     3077.45     60.53 o 
   0   1   4     3521.63     3166.08     30.99 o 
   1   1   4    18790.11    18083.36    113.16 o 
   2   1   4      207.66      215.08     11.16 o 
   3   1   4     1261.46     1245.81     21.20 o 
   4   1   4       28.17       31.85      5.80 o 
   5   1   4      656.31      795.12     21.46 o 
   6   1   4       29.38       31.92      5.84 o 
   7   1   4     1106.62     1304.66     23.34 o 
   8   1   4     1354.74     1573.97     27.74 o 
   9   1   4      472.28      401.85     17.92 o 
  10   1   4        7.05       27.95     10.50 o 
  11   1   4       37.50       15.60     13.74 o 
  12   1   4       41.53       29.22     16.38 o 
  13   1   4      135.30      126.86     30.81 o 
  14   1   4        1.90       -4.21     21.26 o 
  15   1   4       37.40       36.76     27.73 o 
  16   1   4        6.78       24.91     27.92 o 
  17   1   4        0.01       -0.56     27.29 o 
 -17   2   4      249.37      260.94     65.04 o 
 -16   2   4      478.40      408.71     62.00 o 
 -15   2   4     1186.96     1257.23     64.23 o 
 -14   2   4      181.61      162.60     35.83 o 
 -13   2   4     2525.58     2882.47     89.42 o 
 -12   2   4      130.97      229.73     25.82 o 
 -11   2   4     2598.42     2339.66     49.74 o 
 -10   2   4       59.30       49.84     12.08 o 
  -9   2   4     4954.71     4882.00     78.66 o 
  -8   2   4       70.94       71.05     12.58 o 
  -7   2   4     6227.09     6165.56     79.37 o 
  -6   2   4     1274.11     1483.41     33.21 o 
  -5   2   4     8855.51     9024.32     95.90 o 
  -4   2   4     1383.08     1388.20     30.62 o 
  -3   2   4     4594.82     5003.19     61.24 o 
  -2   2   4     2941.39     3035.02     44.14 o 
  -1   2   4     3384.30     3573.01     62.90 o 
   0   2   4     1192.08     1235.22     26.02 o 
   1   2   4     3182.03     3237.29     43.61 o 
   2   2   4     1018.23      838.23     14.92 o 
   3   2   4     5135.73     5140.74     50.03 o 
   4   2   4     9767.96     9176.46     96.78 o 
   5   2   4     4429.22     4057.08     71.98 o 
   6   2   4    11520.93    11050.11    117.32 o 
   7   2   4     3873.40     4070.38     65.58 o 
   8   2   4     6030.79     5982.66     85.35 o 
   9   2   4      737.43      819.14     32.20 o 
  10   2   4     6023.29     5884.65     90.56 o 
  11   2   4      183.97      294.73     22.96 o 
  12   2   4      858.56      896.01     34.77 o 
  13   2   4      143.45      106.18     22.74 o 
  14   2   4     1884.58     1903.08    103.75 o 
  15   2   4       33.11       24.58     36.58 o 
  16   2   4      653.27      629.21     64.03 o 
 -16   3   4        0.66      -33.81     23.90 o 
 -15   3   4        1.36       -5.85     21.84 o 
 -14   3   4        5.17       22.99     22.46 o 
 -13   3   4      315.47      271.31     39.03 o 
 -12   3   4      713.50      743.43     50.29 o 
 -11   3   4      411.80      407.68     37.58 o 
 -10   3   4       12.20        4.42     13.61 o 
  -9   3   4      151.96      102.58     14.07 o 
  -8   3   4      759.45      734.49     25.28 o 
  -7   3   4      219.49      289.50     16.45 o 
  -6   3   4     1054.02      887.58     20.40 o 
  -5   3   4      435.52      505.17     19.22 o 
  -4   3   4     3690.04     3447.41     63.13 o 
  -3   3   4       38.90      138.06     12.72 o 
  -2   3   4       33.98       12.49      7.04 o 
  -1   3   4      177.80      303.53     26.30 o 
   0   3   4       19.88       34.92      8.20 o 
   1   3   4      641.65      481.33     18.09 o 
   2   3   4      280.18      423.47     14.62 o 
   3   3   4     1484.65     1305.73     26.47 o 
   4   3   4     1565.90     1508.64     36.04 o 
   5   3   4      125.43      109.42     14.13 o 
   6   3   4       67.29       43.83     11.94 o 
   7   3   4      705.38     1088.96     35.25 o 
   8   3   4      194.53      220.68     27.67 o 
   9   3   4       93.59      149.64     19.54 o 
  10   3   4       27.38       14.96     13.03 o 
  11   3   4      186.82      134.45     21.12 o 
  12   3   4      241.91      167.74     23.39 o 
  13   3   4      293.22      219.98     26.72 o 
  14   3   4       11.73       25.49     20.17 o 
  15   3   4       16.76       12.24     21.65 o 
  16   3   4       12.09        9.64     39.63 o 
 -16   4   4      286.63      295.36     45.83 o 
 -15   4   4      494.93      487.60    118.08 o 
 -14   4   4      260.31      208.86     37.74 o 
 -13   4   4     2729.28     2758.13     93.85 o 
 -12   4   4      189.35      305.12     45.93 o 
 -11   4   4     3068.75     2980.50     91.05 o 
 -10   4   4      615.76      573.58     36.86 o 
  -9   4   4     2430.81     2280.86     58.27 o 
  -8   4   4        0.35       25.70     13.62 o 
  -7   4   4     3919.50     4313.41     61.63 o 
  -6   4   4      148.65      219.23     12.20 o 
  -5   4   4     3514.39     3754.60     67.00 o 
  -4   4   4     4133.07     4123.16     57.95 o 
  -3   4   4     8598.71     9066.96     87.77 o 
  -2   4   4     3303.42     2806.12     42.53 o 
  -1   4   4      701.53      605.77     19.45 o 
   0   4   4     2677.69     2795.16     40.16 o 
   1   4   4     7008.27     6943.67     67.93 o 
   2   4   4     4646.58     4564.55     50.13 o 
   3   4   4     3234.58     3220.06     48.94 o 
   4   4   4     7395.36     6966.88     82.12 o 
   5   4   4     3849.80     4279.96     69.21 o 
   6   4   4     4376.20     4621.12     74.52 o 
   7   4   4     1325.48     1171.41     55.29 o 
   8   4   4     5682.49     5385.67     87.19 o 
   9   4   4      808.17      697.69     34.20 o 
  10   4   4     3240.58     3430.08     73.48 o 
  11   4   4        4.08       19.17     15.29 o 
  12   4   4     2869.82     2705.82     89.10 o 
  13   4   4      149.26       98.54     29.47 o 
  14   4   4      865.14     1007.74     60.12 o 
  15   4   4       33.60       43.79     26.35 o 
 -15   5   4       51.92       79.11     40.05 o 
 -14   5   4      114.08      141.65     39.73 o 
 -13   5   4      137.81      192.88     35.93 o 
 -12   5   4      336.49      298.84     41.70 o 
 -11   5   4      539.96      714.07     52.90 o 
 -10   5   4     1007.85     1015.86     87.00 o 
  -9   5   4       21.73       15.18     17.47 o 
  -8   5   4      303.03      224.42     18.99 o 
  -7   5   4      248.23      249.48     18.87 o 
  -6   5   4     2003.83     1763.16     39.37 o 
  -5   5   4      261.06      329.58     19.21 o 
  -4   5   4     3463.87     3290.75     67.83 o 
  -3   5   4       23.01       35.89     10.00 o 
  -2   5   4     3668.23     4013.92     55.11 o 
  -1   5   4     1562.28     1776.44     34.78 o 
   0   5   4     1181.02     1206.16     28.57 o 
   1   5   4     1748.00     1536.41     31.37 o 
   2   5   4     2078.52     2293.98     37.03 o 
   3   5   4      605.68      391.20     20.32 o 
   4   5   4      956.38      903.58     24.25 o 
   5   5   4     1374.52     1167.85     53.21 o 
   6   5   4      289.61      139.91     18.75 o 
   7   5   4     1087.58     1112.20     40.20 o 
   8   5   4      203.51      109.34     19.24 o 
   9   5   4      939.90     1126.04     43.43 o 
  10   5   4       13.50       14.70     17.71 o 
  11   5   4      665.64      832.39     41.96 o 
  12   5   4      198.34      208.82     27.36 o 
  13   5   4      342.56      429.69     36.09 o 
  14   5   4        4.57       -5.16     17.52 o 
  15   5   4      150.10      124.24     50.79 o 
 -14   6   4       56.42       60.09     67.24 o 
 -13   6   4      925.04      725.10     61.84 o 
 -12   6   4        3.05       32.71     30.55 o 
 -11   6   4      858.96      738.10     56.51 o 
 -10   6   4       60.81       85.29     25.91 o 
  -9   6   4     1634.99     1699.55     73.87 o 
  -8   6   4      242.17      332.30     74.30 o 
  -7   6   4      204.52      212.31     18.86 o 
  -6   6   4       89.54      129.10     15.60 o 
  -5   6   4     1739.20     2092.19     43.68 o 
  -4   6   4     2547.79     1975.18     41.55 o 
  -3   6   4     1864.18     1928.98     44.05 o 
  -2   6   4     1347.18     1222.25     33.87 o 
  -1   6   4     1392.08     1176.45     31.03 o 
   0   6   4     1412.32     1708.48     37.54 o 
   1   6   4      641.02      773.57     24.96 o 
   2   6   4      133.57      275.13     20.57 o 
   3   6   4     2066.25     2598.62     52.52 o 
   4   6   4      920.72     1176.36     57.79 o 
   5   6   4     1207.36     1417.44     44.41 o 
   6   6   4     1421.22     1310.20     44.23 o 
   7   6   4      610.52      612.41     33.73 o 
   8   6   4      911.40      863.22     49.09 o 
   9   6   4       63.85       17.89     14.71 o 
  10   6   4     1262.11     1375.19     69.70 o 
  11   6   4       19.11       18.37     17.48 o 
  12   6   4      880.97      845.20     47.18 o 
  13   6   4        0.98       -5.64     18.97 o 
  14   6   4      376.60      298.82     34.94 o 
 -13   7   4        9.52        5.16     28.00 o 
 -12   7   4      184.81      225.34     39.97 o 
 -11   7   4        1.76       -3.54     25.16 o 
 -10   7   4      211.72      249.97     39.82 o 
  -9   7   4       23.08       54.60     25.44 o 
  -8   7   4      515.83      439.56     44.12 o 
  -7   7   4       66.95       44.82     18.47 o 
  -6   7   4      585.67      591.56     36.20 o 
  -5   7   4       93.60       75.56     14.37 o 
  -4   7   4      466.57      423.67     23.64 o 
  -3   7   4       20.61       10.91     14.87 o 
  -2   7   4      671.39      552.32     32.45 o 
  -1   7   4      178.52      203.48     17.80 o 
   0   7   4      225.80      145.62     15.96 o 
   1   7   4      448.95      433.84     26.92 o 
   2   7   4       43.67       20.68     13.26 o 
   3   7   4      806.97      895.31     46.73 o 
   4   7   4      102.65       61.73     42.40 o 
   5   7   4      962.38      859.75     69.05 o 
   6   7   4      222.22      177.64     47.48 o 
   7   7   4     1470.72     1420.73     53.18 o 
   8   7   4       15.55       15.55     15.96 o 
   9   7   4      638.64      637.45     38.98 o 
  10   7   4        0.03       14.91     16.85 o 
  11   7   4      237.94      230.75     29.10 o 
  12   7   4        6.90       -6.77     18.52 o 
  13   7   4      235.23      234.30     32.80 o 
 -12   8   4       44.35       51.80     48.87 o 
 -11   8   4      397.69      328.98     48.05 o 
 -10   8   4       25.51       34.46     26.16 o 
  -9   8   4      544.49      475.21     50.37 o 
  -8   8   4       17.75      -12.53     27.08 o 
  -7   8   4      924.04     1101.73     60.50 o 
  -6   8   4       54.72       26.35     18.62 o 
  -5   8   4      369.46      401.90     39.42 o 
  -4   8   4       75.52       43.34     13.87 o 
  -3   8   4     1821.01     1883.86     45.25 o 
  -2   8   4      521.91      412.70     24.66 o 
  -1   8   4      453.84      483.62     25.84 o 
   0   8   4       47.61       79.67     18.06 o 
   1   8   4       46.43       34.13     18.29 o 
   2   8   4      499.57      800.40     47.51 o 
   3   8   4      261.80      411.81     53.30 o 
   4   8   4      960.99      965.69     51.66 o 
   5   8   4      716.99      920.75    112.42 o 
   6   8   4      738.81      701.77     51.25 o 
   7   8   4      252.53      215.42     35.94 o 
   8   8   4      776.11      857.04    127.53 o 
   9   8   4       32.62       54.66     26.47 o 
  10   8   4      525.88      571.64     64.50 o 
  11   8   4       16.78       19.81     19.49 o 
 -10   9   4      189.30      140.50     36.83 o 
  -9   9   4       14.97        4.51     25.38 o 
  -8   9   4      272.75      229.78     39.89 o 
  -7   9   4       19.47        4.02     33.97 o 
  -6   9   4      441.61      561.76     49.52 o 
  -5   9   4      111.62       89.23     22.60 o 
  -4   9   4      435.15      368.71     31.76 o 
  -3   9   4      506.58      538.99     29.03 o 
  -2   9   4      137.50       96.11     20.16 o 
  -1   9   4      163.41      195.05     24.14 o 
   0   9   4     1091.62     1142.43     45.01 o 
   1   9   4      141.84      191.35     30.82 o 
   2   9   4      388.06      356.97     37.48 o 
   3   9   4      479.44      583.36     62.54 o 
   4   9   4      360.98      332.54     38.64 o 
   5   9   4      742.11      661.31     92.12 o 
   6   9   4       35.89       54.64     25.99 o 
   7   9   4      285.23      257.61     87.96 o 
   8   9   4        2.70       47.15     42.83 o 
   9   9   4      535.45      592.21     55.91 o 
  10   9   4        0.43      -15.43     25.49 o 
  -8  10   4        0.81       10.07     24.69 o 
  -7  10   4       46.91       49.76     28.43 o 
  -6  10   4       14.57       32.77     24.89 o 
  -5  10   4      125.49      108.81     29.04 o 
  -4  10   4       51.38       40.01     20.66 o 
  -3  10   4       82.20       63.24     26.30 o 
  -2  10   4       12.06       36.94     24.21 o 
  -1  10   4      278.30      281.32     28.84 o 
   0  10   4      229.71      224.88     33.23 o 
   1  10   4      156.80      206.78     32.70 o 
   2  10   4       81.39       72.85     41.92 o 
   3  10   4       10.05       26.95     22.19 o 
   4  10   4       35.58       31.02     26.97 o 
   5  10   4      161.39      150.30     67.61 o 
   6  10   4       45.94       93.22     28.38 o 
   7  10   4       48.05       31.69     32.90 o 
  -3  11   4       32.24       35.57     43.69 o 
  -2  11   4      347.26      267.99     59.49 o 
  -1  11   4       76.04      124.76     47.43 o 
   0  11   4       96.58       85.72     27.70 o 
   1  11   4       59.74       82.18     27.51 o 
   2  11   4      159.72      171.33     33.60 o 
   3  11   4      248.16      209.39     57.67 o 
 -17   1   5       62.63       42.08     48.71 o 
 -16   1   5     1519.53     1479.28     71.28 o 
 -15   1   5      167.15      155.91     39.14 o 
 -14   1   5     1969.24     1774.69     56.79 o 
 -13   1   5      265.75      243.02     23.47 o 
 -12   1   5     3547.17     3426.63     71.77 o 
 -11   1   5      322.93      301.85     24.66 o 
 -10   1   5     4922.66     4796.82    119.19 o 
  -9   1   5     4309.50     4358.40     73.79 o 
  -8   1   5     6882.24     6746.56     91.62 o 
  -7   1   5    11093.22    10920.57    155.35 o 
  -6   1   5     4452.40     3998.00     79.04 o 
  -5   1   5    11592.57    11673.31    150.59 o 
  -4   1   5     4526.30     4404.15     76.81 o 
  -3   1   5     5818.23     6086.46     91.07 o 
  -2   1   5      614.53      627.25     19.98 o 
  -1   1   5      129.52      208.15     10.73 o 
   0   1   5     5858.15     5388.17     55.56 o 
   1   1   5    28353.90    28655.66    154.36 o 
   2   1   5     4555.05     4606.27     37.98 o 
   3   1   5    12845.72    13115.93     81.84 o 
   4   1   5      691.35      482.34     12.14 o 
   5   1   5    13547.18    13805.59     87.14 o 
   6   1   5      376.96      489.84     12.93 o 
   7   1   5     9408.94     9583.36     69.93 o 
   8   1   5      220.30      189.79     13.74 o 
   9   1   5     1685.26     1880.83     40.85 o 
  10   1   5     1223.23     1290.92     35.41 o 
  11   1   5     3098.77     3249.38     71.61 o 
  12   1   5      817.60      700.07     37.77 o 
  13   1   5     1684.80     1311.55     69.29 o 
  14   1   5      863.94      673.71     57.74 o 
  15   1   5      524.90      469.75     53.41 o 
  16   1   5      431.41      469.24    130.04 o 
 -17   2   5       21.46       14.79     27.62 o 
 -16   2   5       56.83       54.80     32.15 o 
 -15   2   5       84.81       96.89     33.06 o 
 -14   2   5       29.43       10.93     23.69 o 
 -13   2   5      322.40      408.10     35.84 o 
 -12   2   5      655.65      669.84     37.61 o 
 -11   2   5       72.89       31.85     15.62 o 
 -10   2   5       34.41       58.46     14.08 o 
  -9   2   5       14.71       21.48     11.13 o 
  -8   2   5        9.12       17.93     10.54 o 
  -7   2   5      519.90      453.31     21.89 o 
  -6   2   5     1608.49     1698.70     35.57 o 
  -5   2   5      421.28      373.12     19.11 o 
  -4   2   5     2070.31     2383.89     44.61 o 
  -3   2   5     1835.27     1776.15     53.11 o 
  -2   2   5      775.97      808.03     23.55 o 
  -1   2   5       71.34       55.82      9.20 o 
   0   2   5     1624.10     1100.52     26.54 o 
   1   2   5      948.85      945.98     17.09 o 
   2   2   5     1679.96     1360.15     28.86 o 
   3   2   5      350.00      336.27     13.43 o 
   4   2   5     2016.06     2059.80     30.55 o 
   5   2   5      231.71      301.00     18.55 o 
   6   2   5      168.44      197.97     16.79 o 
   7   2   5      531.74      463.86     24.78 o 
   8   2   5      327.98      392.85     21.74 o 
   9   2   5       11.65        9.46     10.35 o 
  10   2   5      145.21       86.33     20.47 o 
  11   2   5       11.45        9.69     11.63 o 
  12   2   5        1.59        4.53     15.49 o 
  13   2   5       83.39      111.07     22.95 o 
  14   2   5      100.56       92.19     30.44 o 
  15   2   5       48.10       19.89     24.66 o 
  16   2   5       15.58        4.13     25.62 o 
 -16   3   5      728.31      603.65     56.08 o 
 -15   3   5       28.46       14.79     25.72 o 
 -14   3   5     1710.40     1935.33     79.06 o 
 -13   3   5      182.73      104.75     34.18 o 
 -12   3   5     2576.67     2616.34     68.53 o 
 -11   3   5      180.27      161.42     22.45 o 
 -10   3   5      870.00      686.86     38.58 o 
  -9   3   5     2602.77     2537.53     60.37 o 
  -8   3   5     2859.84     2979.93    104.17 o 
  -7   3   5     5360.28     5144.25    131.47 o 
  -6   3   5     3810.69     3954.40     62.98 o 
  -5   3   5    10038.46     9549.85    106.21 o 
  -4   3   5     2406.67     2348.49     45.03 o 
  -3   3   5     9974.98     9179.19    100.10 o 
  -2   3   5     2522.19     2916.94     48.69 o 
  -1   3   5     8473.00     8094.14     89.22 o 
   0   3   5      872.17      757.75     23.82 o 
   1   3   5    10704.83    10510.77    104.04 o 
   2   3   5      665.65      509.04     16.82 o 
   3   3   5    20255.87    19481.77    174.30 o 
   4   3   5       77.82       87.49     10.67 o 
   5   3   5    11741.34    11671.17    124.58 o 
   6   3   5        1.63        4.12      9.56 o 
   7   3   5     2869.24     2963.18     58.94 o 
   8   3   5       82.55      145.80     18.55 o 
   9   3   5     3783.48     3834.88     73.02 o 
  10   3   5      455.32      395.64     28.29 o 
  11   3   5     1980.83     1994.24     58.54 o 
  12   3   5      621.89      664.97     33.12 o 
  13   3   5      394.94      359.66     40.80 o 
  14   3   5      899.02     1094.83     60.80 o 
  15   3   5      378.77      321.73     53.94 o 
  16   3   5      199.57      184.21     40.70 o 
 -16   4   5       14.01        1.55     27.58 o 
 -15   4   5      140.38      124.21     35.08 o 
 -14   4   5       15.48        9.10     23.46 o 
 -13   4   5      120.69       26.56     30.17 o 
 -12   4   5      341.74      386.35     42.67 o 
 -11   4   5     2458.86     2409.16     80.29 o 
 -10   4   5      241.36      260.94     27.87 o 
  -9   4   5       12.26       44.56     17.34 o 
  -8   4   5        6.88        5.40     13.34 o 
  -7   4   5      781.74      659.53     26.20 o 
  -6   4   5       48.63       92.96     13.19 o 
  -5   4   5     3528.54     3132.77     50.43 o 
  -4   4   5       55.67       83.58     11.55 o 
  -3   4   5      554.32      694.39     28.51 o 
  -2   4   5     2448.49     2768.71     50.21 o 
  -1   4   5      297.62      239.17     14.62 o 
   0   4   5     1145.85      905.31     23.79 o 
   1   4   5     1176.39     1261.39     28.29 o 
   2   4   5     3834.09     2915.20     39.27 o 
   3   4   5       55.74       47.37      8.69 o 
   4   4   5     1151.48     1049.38     23.53 o 
   5   4   5      580.09      689.65     29.73 o 
   6   4   5      372.46      703.06     30.64 o 
   7   4   5      164.56      143.88     19.30 o 
   8   4   5      746.77     1088.68     45.26 o 
   9   4   5      280.32      235.33     24.28 o 
  10   4   5      793.98      770.56     37.53 o 
  11   4   5      107.18       97.54     20.73 o 
  12   4   5      216.76      221.63     27.63 o 
  13   4   5      109.09       44.08     24.76 o 
  14   4   5       48.25       29.39     40.96 o 
  15   4   5       51.52       30.55     23.70 o 
 -15   5   5        8.10        7.58     23.14 o 
 -14   5   5      521.07      533.03     54.10 o 
 -13   5   5      130.22       95.23     31.85 o 
 -12   5   5      698.45      796.59     90.20 o 
 -11   5   5      475.54      521.37     48.51 o 
 -10   5   5     2259.34     2143.86     64.66 o 
  -9   5   5       21.93       51.42     19.34 o 
  -8   5   5     1300.65     1222.77     36.20 o 
  -7   5   5     1109.95      962.39     31.80 o 
  -6   5   5     2738.02     2863.22     52.01 o 
  -5   5   5     2908.49     2354.41     45.46 o 
  -4   5   5      150.25      236.53     19.10 o 
  -3   5   5     3493.78     3150.40     50.58 o 
  -2   5   5     1052.67      824.27     42.20 o 
  -1   5   5     2919.94     2850.08     46.09 o 
   0   5   5      960.79     1010.88     47.09 o 
   1   5   5     6178.70     6190.04     68.65 o 
   2   5   5      743.36     1288.51     28.11 o 
   3   5   5     2562.80     2222.84     44.54 o 
   4   5   5        2.45      -12.65     10.04 o 
   5   5   5     4217.29     4064.82     72.01 o 
   6   5   5        7.58       11.69     11.92 o 
   7   5   5     3425.23     3422.72     69.90 o 
   8   5   5      731.97      776.64     48.11 o 
   9   5   5      956.76     1020.12     42.50 o 
  10   5   5      603.54      566.24     35.15 o 
  11   5   5      897.44     1182.75     47.84 o 
  12   5   5       85.83       61.59     20.54 o 
  13   5   5      378.66      403.98     36.02 o 
  14   5   5       87.68      100.51     24.18 o 
  15   5   5      234.37      200.11     56.66 o 
 -14   6   5        5.01        0.94     23.85 o 
 -13   6   5      139.23      160.82     70.50 o 
 -12   6   5        9.09        4.27     22.51 o 
 -11   6   5       18.95      -14.29     19.74 o 
 -10   6   5        1.37       -2.40     17.32 o 
  -9   6   5      652.04      550.10     38.87 o 
  -8   6   5      528.11      511.01     27.10 o 
  -7   6   5      173.74       99.93     15.67 o 
  -6   6   5      585.64      574.89     31.19 o 
  -5   6   5      275.02      242.21     19.19 o 
  -4   6   5      399.34      562.91     29.94 o 
  -3   6   5      943.33      742.08     27.27 o 
  -2   6   5      291.51      447.18     22.23 o 
  -1   6   5      101.60      118.71     22.99 o 
   0   6   5     1453.86     1184.70     31.21 o 
   1   6   5       15.09       -3.72      8.68 o 
   2   6   5      929.02      681.55     33.15 o 
   3   6   5      322.97      276.16     29.42 o 
   4   6   5     1269.53     1391.16     98.65 o 
   5   6   5        0.62      -12.16     12.39 o 
   6   6   5     1730.17     1965.72     59.57 o 
   7   6   5      226.44      271.82     25.89 o 
   8   6   5     1161.51     1355.42     59.91 o 
   9   6   5      120.45       71.36     18.89 o 
  10   6   5       22.24       41.94     18.24 o 
  11   6   5      101.86       56.54     19.66 o 
  12   6   5       44.34       68.42     21.97 o 
  13   6   5       63.41       73.74     22.94 o 
  14   6   5      100.27       25.74     22.41 o 
 -13   7   5        8.65       24.90     27.02 o 
 -12   7   5      499.79      497.31     80.96 o 
 -11   7   5       92.56      117.69     33.99 o 
 -10   7   5      366.05      442.44     48.70 o 
  -9   7   5      323.77      429.66    155.57 o 
  -8   7   5      771.41      811.92     44.32 o 
  -7   7   5      390.56      402.23     34.04 o 
  -6   7   5      259.26      273.92     21.94 o 
  -5   7   5      492.81      305.83     22.30 o 
  -4   7   5     1432.98     1423.02     38.93 o 
  -3   7   5     1926.06     1884.82     47.81 o 
  -2   7   5      599.78      487.63     30.62 o 
  -1   7   5     1959.63     2186.33     45.64 o 
   0   7   5      812.01      903.30     35.71 o 
   1   7   5     1128.21     1184.93     65.25 o 
   2   7   5        0.50        7.11     15.79 o 
   3   7   5     1732.82     1557.07    105.59 o 
   4   7   5        4.87       13.63     33.22 o 
   5   7   5     2222.06     1874.29     68.20 o 
   6   7   5        0.34       -4.81     18.43 o 
   7   7   5      941.08      925.40     81.55 o 
   8   7   5       18.82       30.68     25.74 o 
   9   7   5      832.30      985.44     46.93 o 
  10   7   5      254.55      255.37     39.57 o 
  11   7   5      316.22      352.43     34.20 o 
  12   7   5       27.54       12.75     19.68 o 
  13   7   5       92.87      159.23     40.41 o 
 -12   8   5        6.33       36.37     30.73 o 
 -11   8   5      272.47      273.98     45.68 o 
 -10   8   5       25.01       39.09     27.44 o 
  -9   8   5      139.25      165.66     39.25 o 
  -8   8   5      231.48      186.59     35.36 o 
  -7   8   5      409.83      464.37     91.38 o 
  -6   8   5      170.93      237.27     29.02 o 
  -5   8   5       83.77       55.36     14.83 o 
  -4   8   5      230.70      233.34     21.56 o 
  -3   8   5      466.30      328.34     23.90 o 
  -2   8   5      748.71     1021.01     34.59 o 
  -1   8   5      723.23      822.59     32.02 o 
   0   8   5     1048.10     1319.21     44.44 o 
   1   8   5        0.29        5.03     17.09 o 
   2   8   5     1808.66     1981.71     69.82 o 
   3   8   5       24.86       23.92     19.74 o 
   4   8   5      662.81      661.68     47.11 o 
   5   8   5        6.70       48.08     22.80 o 
   6   8   5      984.12      902.62     55.65 o 
   7   8   5       50.80       40.54     24.73 o 
   8   8   5      440.76      475.69     47.74 o 
   9   8   5       76.14       15.90     25.03 o 
  10   8   5      230.97      225.72     30.02 o 
  11   8   5      164.47      117.08     27.03 o 
 -10   9   5      131.01      103.44     60.19 o 
  -9   9   5       69.71       87.54     33.43 o 
  -8   9   5      126.22      101.24     43.79 o 
  -7   9   5       87.08       66.36     50.68 o 
  -6   9   5      275.37      292.60     41.23 o 
  -5   9   5      311.26      298.49     31.76 o 
  -4   9   5        0.91       17.38     17.12 o 
  -3   9   5      588.79      655.20     31.93 o 
  -2   9   5      284.15      308.66     43.57 o 
  -1   9   5      277.01      451.35     31.85 o 
   0   9   5       11.33       35.01     21.32 o 
   1   9   5      221.63      263.59     33.82 o 
   2   9   5       89.86       97.06     38.99 o 
   3   9   5      492.57      440.69     44.86 o 
   4   9   5       19.30       24.00     21.73 o 
   5   9   5      560.58      510.76     79.79 o 
   6   9   5        1.36       17.00     22.37 o 
   7   9   5      367.39      300.08     46.84 o 
   8   9   5       34.80       24.30     44.01 o 
   9   9   5      107.36      105.90     44.81 o 
  -7  10   5      154.51      206.75     43.15 o 
  -6  10   5       62.08       17.10     45.93 o 
  -5  10   5      156.43      188.26     35.20 o 
  -4  10   5      190.66      212.50     29.35 o 
  -3  10   5       59.44       70.01     39.15 o 
  -2  10   5      299.01      343.89     31.63 o 
  -1  10   5       70.96       59.78     24.15 o 
   0  10   5      153.98      180.49     31.53 o 
   1  10   5       62.33       91.04     26.17 o 
   2  10   5      473.10      584.68    110.98 o 
   3  10   5        3.99       -0.23     22.04 o 
   4  10   5      574.58      572.77     49.83 o 
   5  10   5       10.43        0.39     22.51 o 
   6  10   5      250.14      187.91     37.00 o 
   7  10   5        8.23       36.05     25.89 o 
  -2  11   5        1.66       53.73     40.80 o 
  -1  11   5       39.77       65.26     41.23 o 
   0  11   5       33.51       48.13     25.10 o 
   1  11   5      114.14      112.09     57.68 o 
   2  11   5       15.76       31.67     32.68 o 
 -17   0   6      888.88      891.87     94.74 o 
 -16   0   6      247.78      383.45     68.14 o 
 -15   0   6      202.80      175.75     28.51 o 
 -14   0   6      325.87      449.82     42.86 o 
 -13   0   6     1500.99     1495.93    101.80 o 
 -12   0   6     1577.64     1611.00     64.13 o 
 -11   0   6     2952.70     2711.17     79.47 o 
 -10   0   6     7060.22     7190.79    215.41 o 
  -9   0   6     4087.66     3515.86     84.89 o 
  -8   0   6     7068.35     6558.96    115.87 o 
  -7   0   6       58.61      118.62     32.15 o 
  -6   0   6     4697.20     4667.71     88.47 o 
  -5   0   6     1405.51     1454.89     45.56 o 
  -4   0   6    13461.00    13572.16    163.78 o 
  -3   0   6       22.38        5.34     14.31 o 
  -2   0   6    36610.95    33444.76    316.00 o 
  -1   0   6     7738.58     7634.91     80.38 o 
   0   0   6    96968.02   100554.35    698.39 o 
   1   0   6    22559.43    21703.54    174.69 o 
   2   0   6    44550.88    46270.01    341.13 o 
   3   0   6     3115.97     3445.28     48.66 o 
   4   0   6     2141.60     1908.84     35.49 o 
   5   0   6     1321.20     1514.46     36.62 o 
   6   0   6     3668.22     3689.51     77.95 o 
   7   0   6     9071.32     8481.61     93.58 o 
   8   0   6     2545.54     2439.46     70.67 o 
   9   0   6     7341.44     7122.03    114.72 o 
  10   0   6      764.27      647.06     65.68 o 
  11   0   6     3233.75     3105.09    135.77 o 
  12   0   6      142.84      136.51     44.22 o 
  13   0   6     2057.36     1739.59    111.74 o 
  14   0   6       65.61       48.07     41.34 o 
  15   0   6      893.48      975.61     99.65 o 
  16   0   6       11.83       27.24     39.73 o 
 -17   1   6       18.19       -1.82     42.40 o 
 -16   1   6       51.88       21.93     22.12 o 
 -15   1   6       83.64       65.16     19.31 o 
 -14   1   6      137.10      223.06     24.79 o 
 -13   1   6       35.04       48.16     18.60 o 
 -12   1   6        7.02       21.14     16.34 o 
 -11   1   6      107.90      132.42     20.62 o 
 -10   1   6        6.99       15.30     13.48 o 
  -9   1   6       48.43       32.22     13.39 o 
  -8   1   6      292.42      317.38     23.19 o 
  -7   1   6     2464.35     2415.66     66.71 o 
  -6   1   6      362.46      494.09     30.17 o 
  -5   1   6        5.71       14.74     12.16 o 
  -4   1   6     1114.29      936.02     36.79 o 
  -3   1   6      413.02      404.58     21.75 o 
  -2   1   6     6883.35     6884.10     82.13 o 
  -1   1   6     3483.80     3375.86     42.91 o 
   0   1   6     1797.39     2011.17     33.23 o 
   1   1   6       31.98        8.65      6.13 o 
   2   1   6      805.89      999.72     17.58 o 
   3   1   6     1415.94     1793.81     23.82 o 
   4   1   6       64.69       75.49     10.19 o 
   5   1   6        7.80        8.23      5.28 o 
   6   1   6      253.57      298.29     13.47 o 
   7   1   6      999.44      848.89     17.92 o 
   8   1   6      593.79      569.90     24.54 o 
   9   1   6      136.90      135.87     15.47 o 
  10   1   6        0.60      -11.19     12.14 o 
  11   1   6       15.97       68.84     18.41 o 
  12   1   6      118.69      136.39     45.66 o 
  13   1   6       45.88       74.15     27.91 o 
  14   1   6       21.05       36.49     26.67 o 
  15   1   6        9.99       -2.99     25.27 o 
  16   1   6       20.43      -13.33     29.21 o 
 -16   2   6      176.67      144.16     44.22 o 
 -15   2   6      542.48      566.25     51.53 o 
 -14   2   6      430.00      602.81     50.47 o 
 -13   2   6      503.14      510.02     36.75 o 
 -12   2   6     1108.08     1068.89     46.44 o 
 -11   2   6     1729.11     1438.32     88.13 o 
 -10   2   6     3182.14     2891.49     79.82 o 
  -9   2   6      613.96      561.23     38.04 o 
  -8   2   6     6036.55     6232.16    115.04 o 
  -7   2   6     1584.46     1526.71     37.00 o 
  -6   2   6    11235.55    11090.22    156.27 o 
  -5   2   6      631.03      489.32     22.16 o 
  -4   2   6     6690.61     6145.49     78.41 o 
  -3   2   6       50.02      126.56     12.86 o 
  -2   2   6    19465.58    20024.29    174.22 o 
  -1   2   6     3482.55     3467.45     59.98 o 
   0   2   6    14108.77    14488.23     99.97 o 
   1   2   6     1159.83     1526.29     22.26 o 
   2   2   6    13949.99    15453.31    108.79 o 
   3   2   6     4630.69     5043.25     50.32 o 
   4   2   6     6627.47     6911.67     54.29 o 
   5   2   6     5907.92     6795.72     61.51 o 
   6   2   6      598.75      747.32     25.07 o 
   7   2   6     4315.71     4677.29     65.27 o 
   8   2   6     1985.32     2070.56     44.10 o 
   9   2   6     2514.27     2802.23     53.42 o 
  10   2   6      873.88      934.17     33.32 o 
  11   2   6     1676.18     1611.15     52.99 o 
  12   2   6      126.87      112.58     22.29 o 
  13   2   6      505.25      397.76     45.98 o 
  14   2   6       23.37       21.38     25.10 o 
  15   2   6      734.28      775.98     64.34 o 
  16   2   6       47.65       22.77     35.19 o 
 -16   3   6       28.46       37.14     30.55 o 
 -15   3   6       41.51       50.79     28.16 o 
 -14   3   6       12.68      -13.21     22.21 o 
 -13   3   6      264.82      303.04     40.34 o 
 -12   3   6        0.23       16.32     16.13 o 
 -11   3   6       72.92      115.52     22.25 o 
 -10   3   6       12.46       15.69     14.69 o 
  -9   3   6       28.83       38.00     18.21 o 
  -8   3   6       29.13       50.50     35.35 o 
  -7   3   6      453.06      500.09     35.09 o 
  -6   3   6       10.30       29.69     10.86 o 
  -5   3   6      843.28     1253.56     35.63 o 
  -4   3   6        4.26       40.78     10.46 o 
  -3   3   6       10.13       44.65     10.85 o 
  -2   3   6      454.62      454.66     77.22 o 
  -1   3   6      365.98      252.93     16.74 o 
   0   3   6       36.81       86.30      9.11 o 
   1   3   6     4036.76     3679.18     60.70 o 
   2   3   6       26.37      122.01     10.79 o 
   3   3   6     1215.42     1253.05     32.23 o 
   4   3   6      266.48      262.70     14.24 o 
   5   3   6      458.39      622.17     27.18 o 
   6   3   6      652.52      621.20     27.79 o 
   7   3   6       17.02        2.26     11.08 o 
   8   3   6      611.71      515.86     29.12 o 
   9   3   6        4.81       -0.53     13.33 o 
  10   3   6      302.21      189.90     20.52 o 
  11   3   6       24.47       50.96     16.06 o 
  12   3   6      134.29      138.36     25.90 o 
  13   3   6        2.38       -3.69     17.54 o 
  14   3   6       88.11       49.38     22.85 o 
  15   3   6        4.18       24.74     27.07 o 
 -16   4   6       58.12       44.83     32.35 o 
 -15   4   6      547.87      663.10     59.55 o 
 -14   4   6      256.67      210.70     38.50 o 
 -13   4   6     1184.61     1176.51     63.94 o 
 -12   4   6      752.61      830.90     65.05 o 
 -11   4   6      319.78      317.78     32.03 o 
 -10   4   6     1769.34     1624.50     54.61 o 
  -9   4   6     1767.73     1683.88     53.72 o 
  -8   4   6     3555.49     3329.61     72.50 o 
  -7   4   6      802.37      814.32     29.25 o 
  -6   4   6     6868.17     6240.68     78.84 o 
  -5   4   6     1594.63     1602.99     49.11 o 
  -4   4   6    11308.13    10370.85    118.08 o 
  -3   4   6       24.38      102.58     17.64 o 
  -2   4   6     8147.86     7818.68     95.36 o 
  -1   4   6      150.02      270.62     18.69 o 
   0   4   6    16384.72    15759.35    151.44 o 
   1   4   6     1352.41     1249.59     33.46 o 
   2   4   6    10973.31    10176.83     82.04 o 
   3   4   6     2005.73     1802.19     27.55 o 
   4   4   6     4318.84     4202.55     77.45 o 
   5   4   6     4233.21     4133.27     70.38 o 
   6   4   6     1356.67     1256.46     39.97 o 
   7   4   6     1863.64     2042.74     52.14 o 
   8   4   6      818.95      835.33     36.24 o 
   9   4   6     1307.64     1299.97     44.88 o 
  10   4   6      833.55      969.10     41.31 o 
  11   4   6     1395.75     1494.67     51.76 o 
  12   4   6      173.12      221.00     27.07 o 
  13   4   6      719.97      712.55     56.06 o 
  14   4   6        2.63        9.14     27.10 o 
  15   4   6      337.81      350.68     39.07 o 
 -15   5   6       23.64       12.87     30.01 o 
 -14   5   6       62.29       40.09     26.88 o 
 -13   5   6       76.12       44.60     27.07 o 
 -12   5   6      218.01      197.02     36.23 o 
 -11   5   6      320.44      491.16     47.16 o 
 -10   5   6      432.86      444.07     35.91 o 
  -9   5   6      305.68      312.90     31.25 o 
  -8   5   6       28.51       64.17     19.19 o 
  -7   5   6      744.60      835.37     30.96 o 
  -6   5   6      372.42      303.40     21.25 o 
  -5   5   6     1155.28     1506.03     37.77 o 
  -4   5   6      161.17      167.47     16.36 o 
  -3   5   6     1107.65     1325.03     34.27 o 
  -2   5   6       28.36       23.81      9.65 o 
  -1   5   6     3051.92     2624.05     45.24 o 
   0   5   6      431.29      458.39     20.45 o 
   1   5   6     3218.43     2547.66     46.38 o 
   2   5   6      275.26      369.54     17.63 o 
   3   5   6     4215.31     4262.41     64.92 o 
   4   5   6       87.65      170.76     19.69 o 
   5   5   6      361.69      412.91     26.76 o 
   6   5   6      566.94      424.34     27.75 o 
   7   5   6      472.44      599.01     58.64 o 
   8   5   6     1038.62      765.23     47.04 o 
   9   5   6      115.47       70.21     18.84 o 
  10   5   6      412.12      241.99     27.62 o 
  11   5   6        3.72       16.73     20.88 o 
  12   5   6      386.01      343.58     32.95 o 
  13   5   6       50.21       54.27     21.44 o 
  14   5   6      211.77      249.57     38.88 o 
 -14   6   6      101.93       83.30     34.04 o 
 -13   6   6      185.55      220.39     41.53 o 
 -12   6   6      133.00       76.58     29.68 o 
 -11   6   6      206.02      274.64     75.30 o 
 -10   6   6      555.14      513.02     48.98 o 
  -9   6   6      218.58      250.18     30.76 o 
  -8   6   6      738.48      654.21     30.70 o 
  -7   6   6      449.75      466.99     26.62 o 
  -6   6   6     2194.14     2082.10     47.45 o 
  -5   6   6        1.57        9.18     10.72 o 
  -4   6   6     2226.83     2398.52     49.15 o 
  -3   6   6       18.67        7.02     10.32 o 
  -2   6   6     2818.02     2622.73     49.12 o 
  -1   6   6       44.21       44.68     12.63 o 
   0   6   6     3140.18     2914.67     65.99 o 
   1   6   6      153.93       76.19     14.61 o 
   2   6   6     4189.88     4163.05    101.31 o 
   3   6   6      713.20      643.15     40.71 o 
   4   6   6     1515.28     1250.73     52.88 o 
   5   6   6      598.87      679.36     34.24 o 
   6   6   6      937.68     1000.63     40.01 o 
   7   6   6      756.46      588.22     34.20 o 
   8   6   6      291.84      349.46     29.72 o 
   9   6   6      304.67      297.00     29.34 o 
  10   6   6        3.97        6.92     16.90 o 
  11   6   6      503.52      469.60     36.04 o 
  12   6   6      321.32      323.28     36.44 o 
  13   6   6      268.90      278.66     32.68 o 
 -13   7   6       54.13       64.07     32.83 o 
 -12   7   6       51.18       37.60     43.42 o 
 -11   7   6      137.75      158.33     35.06 o 
 -10   7   6      109.99       69.91     40.00 o 
  -9   7   6      265.91      272.01     39.68 o 
  -8   7   6      169.18      212.91     29.98 o 
  -7   7   6     1107.10     1157.25     39.07 o 
  -6   7   6       80.42       57.97     18.55 o 
  -5   7   6      331.54      493.64     46.03 o 
  -4   7   6      183.72      217.56     20.11 o 
  -3   7   6      999.25     1187.08     43.85 o 
  -2   7   6       29.89       40.57     13.18 o 
  -1   7   6     1054.14     1067.65     34.71 o 
   0   7   6       13.42        2.25     12.71 o 
   1   7   6      384.70      364.12     25.97 o 
   2   7   6      547.79      563.71     39.81 o 
   3   7   6     1003.13     1067.81     51.66 o 
   4   7   6       24.92       46.13     42.83 o 
   5   7   6      463.21      584.42     43.17 o 
   6   7   6      538.57      472.45     41.78 o 
   7   7   6      166.12      130.51     22.50 o 
   8   7   6      351.17      351.97     32.90 o 
   9   7   6      167.56      202.67     27.67 o 
  10   7   6       34.76       30.45     18.93 o 
  11   7   6       17.77       41.69     21.74 o 
  12   7   6      184.77      188.83     40.88 o 
 -11   8   6       61.32      119.06     64.30 o 
 -10   8   6      162.57      163.64     37.87 o 
  -9   8   6       57.48      144.96     35.23 o 
  -8   8   6      886.51      820.11     59.10 o 
  -7   8   6       86.69      175.24     28.34 o 
  -6   8   6      706.75      785.44     43.47 o 
  -5   8   6      150.21      101.00     17.35 o 
  -4   8   6      510.12      582.90     34.73 o 
  -3   8   6        7.26       21.07     13.39 o 
  -2   8   6     1586.13     1556.51     42.64 o 
  -1   8   6       65.79       72.09     26.23 o 
   0   8   6      435.98      420.59     29.40 o 
   1   8   6      151.08      151.16     27.94 o 
   2   8   6      779.65      757.69     47.97 o 
   3   8   6      425.96      421.81     39.65 o 
   4   8   6     1454.86     1663.35     68.36 o 
   5   8   6      292.12      260.84     36.47 o 
   6   8   6      519.00      605.42     54.21 o 
   7   8   6      341.93      401.08     43.36 o 
   8   8   6      139.68      143.31     33.22 o 
   9   8   6      116.42       85.79     30.23 o 
  10   8   6       81.29      134.79     26.55 o 
  11   8   6      161.28      143.33     29.20 o 
  -9   9   6      105.40      123.79     36.10 o 
  -8   9   6       79.66       72.45     53.46 o 
  -7   9   6      242.45      354.56     53.25 o 
  -6   9   6      156.11      141.64     25.66 o 
  -5   9   6      725.65      791.16     44.67 o 
  -4   9   6        0.68        7.26     12.70 o 
  -3   9   6      480.29      454.20     28.44 o 
  -2   9   6       81.79       90.17     20.34 o 
  -1   9   6     1011.90     1248.18     47.69 o 
   0   9   6       38.63       99.69     25.07 o 
   1   9   6      819.23      875.30     51.63 o 
   2   9   6        6.24        9.01     19.40 o 
   3   9   6      659.94      556.43     46.52 o 
   4   9   6      278.43      276.41     37.89 o 
   5   9   6      268.16      262.37     38.62 o 
   6   9   6      111.36       98.88     29.46 o 
   7   9   6       50.09      113.85     31.39 o 
   8   9   6      155.78      238.45     39.30 o 
   9   9   6       61.83       48.49     31.19 o 
  -7  10   6        0.05        9.84     26.99 o 
  -6  10   6       58.48       88.75     30.98 o 
  -5  10   6        0.46       15.12     25.31 o 
  -4  10   6       81.75      165.72     33.72 o 
  -3  10   6        0.71        9.39     22.71 o 
  -2  10   6      218.70      262.42     35.05 o 
  -1  10   6        9.79       49.74     23.01 o 
   0  10   6      416.27      441.20     62.11 o 
   1  10   6       47.79       79.89     27.21 o 
   2  10   6      141.90      136.28     30.86 o 
   3  10   6       16.77       52.76     37.70 o 
   4  10   6      158.57      117.95     54.53 o 
   5  10   6        4.10       16.72     30.65 o 
   6  10   6       37.80       10.31     25.18 o 
 -16   1   7      114.32       87.33     31.18 o 
 -15   1   7      460.57      507.16     35.60 o 
 -14   1   7       19.23       -0.41     21.05 o 
 -13   1   7     1612.23     1449.63     46.52 o 
 -12   1   7      136.78      146.80     29.61 o 
 -11   1   7     2621.72     2812.57     84.19 o 
 -10   1   7       24.22      -18.87     15.41 o 
  -9   1   7     3496.13     3785.89     92.16 o 
  -8   1   7      507.12      408.08     32.73 o 
  -7   1   7     5364.26     5012.81    137.05 o 
  -6   1   7       51.79       46.39     11.53 o 
  -5   1   7    15887.07    15603.40    159.68 o 
  -4   1   7     2375.86     2190.69     39.79 o 
  -3   1   7    20683.78    20943.84    160.46 o 
  -2   1   7     6086.57     5935.32     87.45 o 
  -1   1   7    18730.85    17531.72    132.67 o 
   0   1   7    18127.54    19792.25    130.82 o 
   1   1   7    13542.35    14388.22    102.13 o 
   2   1   7    11872.26    12384.88     82.94 o 
   3   1   7     3650.67     3418.19     36.16 o 
   4   1   7     7126.27     6578.65     54.51 o 
   5   1   7      185.23      170.75     10.72 o 
   6   1   7     9500.32     9799.45     72.47 o 
   7   1   7        8.26       76.91     11.94 o 
   8   1   7     7945.18     8158.17     91.22 o 
   9   1   7      231.88      275.07     26.23 o 
  10   1   7     1733.43     1706.64     77.16 o 
  11   1   7      118.28      186.02     33.18 o 
  12   1   7      903.20      794.98     57.72 o 
  13   1   7       60.40       72.15     37.22 o 
  14   1   7      703.34      877.95     65.93 o 
  15   1   7       55.28       68.90     31.12 o 
  16   1   7      357.92      433.19    140.78 o 
 -16   2   7        0.73      -28.74     23.93 o 
 -15   2   7       16.14       10.01     23.36 o 
 -14   2   7      106.31      131.70     26.96 o 
 -13   2   7        5.95       -4.47     16.62 o 
 -12   2   7       13.20       -3.08     19.70 o 
 -11   2   7        0.57        3.93     17.43 o 
 -10   2   7        4.03       16.00     16.78 o 
  -9   2   7      384.00      357.70     33.75 o 
  -8   2   7      386.61      496.24     36.14 o 
  -7   2   7        6.99      -19.09     13.10 o 
  -6   2   7      446.19      501.01     34.08 o 
  -5   2   7      866.79      941.79     31.02 o 
  -4   2   7      236.78      261.95     19.72 o 
  -3   2   7       14.52        3.61      7.68 o 
  -2   2   7       67.49       97.13     12.91 o 
  -1   2   7        2.98        3.40      6.65 o 
   0   2   7        4.28        8.19      5.38 o 
   1   2   7      228.43      339.34     13.55 o 
   2   2   7      394.80      465.50     15.99 o 
   3   2   7       48.67      172.33      9.46 o 
   4   2   7      110.29      175.92      9.87 o 
   5   2   7      923.04      920.16     26.80 o 
   6   2   7     1096.51     1175.77     31.79 o 
   7   2   7       66.70       46.22     11.37 o 
   8   2   7       13.19       -2.86      9.98 o 
   9   2   7      110.51      113.35     16.09 o 
  10   2   7      111.20      220.58     21.98 o 
  11   2   7        0.87        7.98     15.57 o 
  12   2   7      146.41      149.98     24.96 o 
  13   2   7       50.16       19.91     24.60 o 
  14   2   7      124.54       44.47     27.43 o 
  15   2   7        0.81      -24.55     34.98 o 
 -16   3   7      149.60      127.37     36.28 o 
 -15   3   7      349.68      350.37     47.16 o 
 -14   3   7      236.08      207.90     37.06 o 
 -13   3   7     1733.21     1773.06     62.45 o 
 -12   3   7       86.94       65.13     21.49 o 
 -11   3   7      998.96      930.69     44.87 o 
 -10   3   7        9.27       54.07     22.31 o 
  -9   3   7     3370.91     3801.16    175.45 o 
  -8   3   7        0.71       34.03     27.18 o 
  -7   3   7     4894.09     5031.23    104.87 o 
  -6   3   7        1.99       29.33     11.82 o 
  -5   3   7     9685.65     8894.95    108.42 o 
  -4   3   7      625.89      612.12     27.01 o 
  -3   3   7    18039.97    17629.65    187.56 o 
  -2   3   7     3258.97     3059.70     54.70 o 
  -1   3   7     8567.27     8681.23    100.22 o 
   0   3   7     6824.35     6893.45    111.88 o 
   1   3   7     7239.39     6203.99     54.30 o 
   2   3   7     5984.92     5742.79     71.08 o 
   3   3   7     1113.16     1163.70     24.72 o 
   4   3   7    10619.04    10464.35     87.51 o 
   5   3   7      580.08      672.54     26.98 o 
   6   3   7     4700.87     4842.49     68.20 o 
   7   3   7        8.76       22.79     10.53 o 
   8   3   7     2766.78     2559.64     52.02 o 
   9   3   7      236.94      280.25     22.42 o 
  10   3   7     3138.41     2804.82     58.58 o 
  11   3   7      280.57      185.11     21.18 o 
  12   3   7      724.25      562.81     38.87 o 
  13   3   7      283.65      347.49     42.36 o 
  14   3   7      472.93      468.08     52.85 o 
  15   3   7       85.23       59.18     32.68 o 
 -15   4   7        0.09      -10.76     24.80 o 
 -14   4   7        4.05       -2.30     37.17 o 
 -13   4   7        9.50       -1.15     22.94 o 
 -12   4   7      706.39      684.23     43.59 o 
 -11   4   7       17.60       42.37     20.99 o 
 -10   4   7     1134.38     1085.72     48.17 o 
  -9   4   7      238.31      304.51     29.51 o 
  -8   4   7        6.82        0.15     13.86 o 
  -7   4   7        7.93       17.08     11.47 o 
  -6   4   7     1253.18     1810.23     47.98 o 
  -5   4   7        8.18       54.89     13.50 o 
  -4   4   7     1102.81     1144.61     42.66 o 
  -3   4   7      742.29      589.23     35.59 o 
  -2   4   7        5.41       11.20      9.75 o 
  -1   4   7     1255.17     1209.90     68.53 o 
   0   4   7     2855.09     2641.99     60.47 o 
   1   4   7       12.74       97.68     14.23 o 
   2   4   7     1674.28     1460.45     41.24 o 
   3   4   7      874.45     1071.85     23.51 o 
   4   4   7       25.15       43.65     13.11 o 
   5   4   7      269.06      232.05     21.25 o 
   6   4   7       65.19       70.08     15.76 o 
   7   4   7      732.94      592.96     31.60 o 
   8   4   7        0.57        2.70     13.94 o 
   9   4   7      310.65      175.71     23.19 o 
  10   4   7       42.97        8.72     13.62 o 
  11   4   7      484.80      391.16     28.97 o 
  12   4   7       11.17        7.77     15.83 o 
  13   4   7       70.59       79.96     24.45 o 
  14   4   7       79.83       44.10     23.54 o 
 -15   5   7      522.73      593.61     61.54 o 
 -14   5   7        2.53       20.13     27.10 o 
 -13   5   7      421.28      419.04     48.55 o 
 -12   5   7       10.94       37.86     24.74 o 
 -11   5   7     1289.37     1285.26     54.97 o 
 -10   5   7        8.72      -11.47     18.13 o 
  -9   5   7     2946.93     3004.81    103.42 o 
  -8   5   7      225.14      247.38     29.51 o 
  -7   5   7     2257.37     2310.33     53.59 o 
  -6   5   7      222.16      290.91     21.61 o 
  -5   5   7     2874.73     2994.73     55.19 o 
  -4   5   7      544.49      610.59     26.29 o 
  -3   5   7     2775.18     2529.45     48.14 o 
  -2   5   7     1878.15     1965.43     41.70 o 
  -1   5   7     3577.25     3168.33     51.90 o 
   0   5   7     3214.96     3016.55     49.13 o 
   1   5   7     2591.80     2604.81     44.04 o 
   2   5   7     3228.18     3129.82     57.26 o 
   3   5   7      999.68     1009.85     46.16 o 
   4   5   7     1778.07     1997.96     61.40 o 
   5   5   7      405.78      330.59     31.17 o 
   6   5   7     3414.04     3548.56     71.91 o 
   7   5   7      428.82      332.28     36.03 o 
   8   5   7     2212.75     2091.37     57.57 o 
   9   5   7       30.32       26.97     16.95 o 
  10   5   7      763.75      627.67     38.17 o 
  11   5   7        0.43      -21.94     14.62 o 
  12   5   7      850.72      956.85     47.81 o 
  13   5   7        6.80        9.85     17.12 o 
  14   5   7      330.21      287.05     35.74 o 
 -14   6   7       72.97       29.46     28.53 o 
 -13   6   7        2.11       20.67     25.79 o 
 -12   6   7       95.09      121.99     33.29 o 
 -11   6   7       18.04       -1.74     35.30 o 
 -10   6   7      321.17      349.80     37.29 o 
  -9   6   7       83.27      121.45     20.06 o 
  -8   6   7      721.91      905.31     36.28 o 
  -7   6   7      255.15      189.04     20.66 o 
  -6   6   7      406.51      748.15     31.90 o 
  -5   6   7       96.63       93.93     15.40 o 
  -4   6   7      822.40      953.36     32.76 o 
  -3   6   7      123.82       78.06     14.30 o 
  -2   6   7     1157.24     1098.95     33.62 o 
  -1   6   7      405.51      315.54     20.57 o 
   0   6   7      926.10      739.48     45.94 o 
   1   6   7      235.38      279.65     22.45 o 
   2   6   7       28.48       37.36     24.78 o 
   3   6   7      103.94      174.96     53.51 o 
   4   6   7      639.14      686.71     49.40 o 
   5   6   7      739.95      651.09     34.37 o 
   6   6   7        1.14       22.54     14.62 o 
   7   6   7      776.97      648.48     41.92 o 
   8   6   7       10.79       19.63     15.50 o 
   9   6   7      641.04      493.64     35.06 o 
  10   6   7       14.96       17.87     17.06 o 
  11   6   7        1.20       12.35     18.81 o 
  12   6   7       40.01       93.04     24.09 o 
  13   6   7      267.56      303.71     35.71 o 
 -12   7   7        4.11      -20.32     24.82 o 
 -11   7   7      499.22      353.06     47.78 o 
 -10   7   7        3.82      -29.23     21.00 o 
  -9   7   7      908.20      889.54     50.35 o 
  -8   7   7       84.19       93.75     38.07 o 
  -7   7   7      644.74      722.62     33.67 o 
  -6   7   7       11.91        3.59     11.80 o 
  -5   7   7     1238.60     1152.75     38.80 o 
  -4   7   7      147.10      179.58     20.16 o 
  -3   7   7     1907.39     1932.88     68.88 o 
  -2   7   7      917.78      865.31     31.89 o 
  -1   7   7     2392.02     2498.24     61.67 o 
   0   7   7     1356.06     1325.09     43.84 o 
   1   7   7      828.67     1014.67     50.87 o 
   2   7   7      374.72      489.11     85.51 o 
   3   7   7       45.69       35.61     19.54 o 
   4   7   7     1880.06     1673.89     64.58 o 
   5   7   7      397.74      326.80     36.27 o 
   6   7   7      638.67      635.19     47.44 o 
   7   7   7       65.87       47.27     18.26 o 
   8   7   7      687.68      627.80     53.15 o 
   9   7   7       30.97       27.83     19.35 o 
  10   7   7      444.93      427.47     36.80 o 
  11   7   7        0.91       17.85     20.04 o 
  12   7   7      261.60      301.50     35.23 o 
 -11   8   7       10.62      -38.41     25.60 o 
 -10   8   7      377.45      396.49     50.79 o 
  -9   8   7        7.97       26.57     25.83 o 
  -8   8   7      320.81      425.16     38.49 o 
  -7   8   7        1.83       27.83     20.97 o 
  -6   8   7      521.35      577.53     31.69 o 
  -5   8   7       11.00       18.08     16.06 o 
  -4   8   7      323.33      384.13     26.41 o 
  -3   8   7       41.54       39.33     14.41 o 
  -2   8   7     1078.24     1090.42     43.19 o 
  -1   8   7      513.49      530.56     32.82 o 
   0   8   7      486.49      472.06     39.25 o 
   1   8   7      355.04      388.39     37.66 o 
   2   8   7       87.33       14.74     19.86 o 
   3   8   7      786.58      776.12     96.34 o 
   4   8   7       84.18       79.20     25.18 o 
   5   8   7      161.65      171.37     31.12 o 
   6   8   7       48.29       98.77     55.86 o 
   7   8   7      558.44      562.58     49.27 o 
   8   8   7        5.63       13.87     43.63 o 
   9   8   7      315.02      297.86     77.54 o 
  10   8   7        6.58       15.20     20.69 o 
  -9   9   7      166.61      198.05     40.49 o 
  -8   9   7        0.23       26.81     28.02 o 
  -7   9   7      229.22      231.79     40.64 o 
  -6   9   7       11.06       50.47     22.78 o 
  -5   9   7      249.92      259.30     25.18 o 
  -4   9   7       28.47       27.15     15.28 o 
  -3   9   7      300.83      236.55     27.66 o 
  -2   9   7      444.57      468.78     56.41 o 
  -1   9   7      451.97      497.89     47.74 o 
   0   9   7       29.94       30.97     22.08 o 
   1   9   7       81.83       75.51     34.39 o 
   2   9   7      148.93      164.17     50.36 o 
   3   9   7       74.67      117.74     32.31 o 
   4   9   7      262.68      209.84     63.77 o 
   5   9   7       74.74        1.21     22.73 o 
   6   9   7      213.30      161.74     34.29 o 
   7   9   7        1.20      -31.37     20.91 o 
   8   9   7       99.06       46.82     37.97 o 
  -6  10   7      239.90      275.29     44.92 o 
  -5  10   7        9.24       33.45     27.99 o 
  -4  10   7      289.10      328.09     42.58 o 
  -3  10   7      126.01       84.37     25.63 o 
  -2  10   7       90.03       98.22     52.98 o 
  -1  10   7       78.20      117.46     29.80 o 
   0  10   7      207.30      160.14     32.30 o 
   1  10   7      220.38      226.97     35.72 o 
   2  10   7       77.81       55.16     24.70 o 
   3  10   7      244.48      229.03     36.79 o 
   4  10   7       15.94       13.51     23.91 o 
   5  10   7      229.56      219.40     37.17 o 
 -16   0   8      680.87      720.01     59.22 o 
 -15   0   8        0.04      -14.19     24.73 o 
 -14   0   8      951.77      980.74     60.72 o 
 -13   0   8      363.40      287.86     38.88 o 
 -12   0   8     2647.89     2908.51     90.13 o 
 -11   0   8      113.39      304.05     36.64 o 
 -10   0   8     5436.90     4908.57    111.29 o 
  -9   0   8     1335.45     1598.78     62.05 o 
  -8   0   8     4038.88     4140.01     95.47 o 
  -7   0   8     1169.02      902.22     43.16 o 
  -6   0   8      898.42      936.14     43.09 o 
  -5   0   8    12286.35    12451.64    252.74 o 
  -4   0   8    12028.23    11430.00    232.02 o 
  -3   0   8     6130.39     5807.24    146.99 o 
  -2   0   8    10289.22     9178.41    125.21 o 
  -1   0   8    16146.99    15419.64    140.56 o 
   0   0   8     1157.38      842.53     25.05 o 
   1   0   8    18439.37    18669.90    163.49 o 
   2   0   8        1.12       10.65      7.71 o 
   3   0   8       18.32       24.73      9.50 o 
   4   0   8      311.16      322.10     19.81 o 
   5   0   8     9574.37     9284.66    225.94 o 
   6   0   8      200.54      229.76     41.92 o 
   7   0   8     5660.04     6006.02     78.66 o 
   8   0   8     2419.27     2233.16     59.07 o 
   9   0   8     1967.52     1670.26     96.25 o 
  10   0   8     1114.73     1138.18     86.20 o 
  11   0   8      294.30      311.99     58.53 o 
  12   0   8       82.11      140.35     50.21 o 
  13   0   8     1436.54     1678.91    117.08 o 
  14   0   8     1395.81     1533.85    115.15 o 
  15   0   8      241.35      288.92     70.06 o 
 -16   1   8       10.90       47.30     23.94 o 
 -15   1   8       36.68      105.46     26.63 o 
 -14   1   8        0.66       13.89     21.02 o 
 -13   1   8      130.89      133.30     25.88 o 
 -12   1   8       15.32        9.51     28.43 o 
 -11   1   8        0.30       -3.65     15.90 o 
 -10   1   8        0.02      -12.95     15.71 o 
  -9   1   8      179.64      120.68     20.43 o 
  -8   1   8      157.87      165.60     21.94 o 
  -7   1   8       63.36       96.04     17.52 o 
  -6   1   8      116.34      136.24     19.52 o 
  -5   1   8       20.63       18.68     11.35 o 
  -4   1   8      239.59      302.40     17.86 o 
  -3   1   8      708.34      720.77     23.88 o 
  -2   1   8      774.17      740.20     23.22 o 
  -1   1   8      634.07      526.23     17.56 o 
   0   1   8      260.68      495.62     14.20 o 
   1   1   8     5103.39     4644.05     44.45 o 
   2   1   8     2300.28     1908.43     27.32 o 
   3   1   8       77.02      159.16     10.08 o 
   4   1   8        3.57       -1.49      5.66 o 
   5   1   8      152.15      171.39     10.94 o 
   6   1   8       65.24        8.14      6.53 o 
   7   1   8        0.06       11.16      9.82 o 
   8   1   8      315.97      261.08     18.82 o 
   9   1   8       96.40      149.12     20.28 o 
  10   1   8      353.71      385.73     28.94 o 
  11   1   8        3.87      -10.34     17.70 o 
  12   1   8        4.67       24.13     23.43 o 
  13   1   8       28.04       74.96     29.28 o 
  14   1   8        1.11       31.55     26.23 o 
  15   1   8        4.75       -6.66     26.21 o 
 -16   2   8      470.64      437.55     43.19 o 
 -15   2   8       41.01       29.42     16.32 o 
 -14   2   8      711.75      854.95     49.52 o 
 -13   2   8      195.21      187.49     34.57 o 
 -12   2   8     1672.48     1756.86     72.40 o 
 -11   2   8      277.53      274.76     35.33 o 
 -10   2   8     1935.69     2035.66     72.49 o 
  -9   2   8      251.59      396.10     36.44 o 
  -8   2   8     2974.13     3544.06     89.59 o 
  -7   2   8     3169.99     3133.06     81.62 o 
  -6   2   8     3051.06     3286.41     81.67 o 
  -5   2   8     5830.57     5788.93     84.09 o 
  -4   2   8     3412.09     3100.23     74.47 o 
  -3   2   8     8423.23     8909.69     82.13 o 
  -2   2   8     1789.71     1722.41     35.73 o 
  -1   2   8     3633.91     3806.76     58.65 o 
   0   2   8        6.33       40.03      7.75 o 
   1   2   8     2454.53     2410.54     35.11 o 
   2   2   8      487.36      533.87     17.97 o 
   3   2   8     6268.56     6401.18     55.67 o 
   4   2   8     1071.24      912.67     23.62 o 
   5   2   8     7583.91     7694.35     70.52 o 
   6   2   8      529.58      502.77     24.22 o 
   7   2   8     4738.32     4509.59     65.98 o 
   8   2   8      898.46      845.86     30.20 o 
   9   2   8     1133.91      913.16     32.77 o 
  10   2   8      321.66      408.14     30.95 o 
  11   2   8     1248.99     1152.71     58.39 o 
  12   2   8      267.29      286.10     40.78 o 
  13   2   8       86.25       88.95     45.50 o 
  14   2   8      388.65      398.04     51.60 o 
  15   2   8      547.92      647.20     62.06 o 
 -15   3   8        3.13      -18.44     24.77 o 
 -14   3   8        9.61       -8.70     22.63 o 
 -13   3   8       66.22       28.38     20.76 o 
 -12   3   8        2.44       -4.32     18.06 o 
 -11   3   8      299.88      314.81     38.62 o 
 -10   3   8       12.41       54.37     23.71 o 
  -9   3   8        8.52       16.12     21.52 o 
  -8   3   8      156.46      212.90     30.56 o 
  -7   3   8       26.44       69.05     21.53 o 
  -6   3   8       67.86      108.56     21.14 o 
  -5   3   8       12.04       82.94     15.13 o 
  -4   3   8     1692.15     1534.29     86.46 o 
  -3   3   8      132.70      182.38     17.98 o 
  -2   3   8      258.33      288.91     20.49 o 
  -1   3   8      248.62      274.57     19.46 o 
   0   3   8      331.14      457.56     16.39 o 
   1   3   8       69.98       88.29      8.66 o 
   2   3   8      154.70      313.81     15.06 o 
   3   3   8       55.59       74.20      9.97 o 
   4   3   8       27.57       64.19     11.49 o 
   5   3   8       24.28       26.60     14.69 o 
   6   3   8      557.41      467.48     23.95 o 
   7   3   8        9.32        8.36      9.75 o 
   8   3   8      195.60      205.74     19.30 o 
   9   3   8        6.90       -0.49     11.83 o 
  10   3   8       28.11       33.35     14.14 o 
  11   3   8       77.39       68.49     19.82 o 
  12   3   8       28.59       28.38     18.31 o 
  13   3   8        9.68       26.38     20.01 o 
  14   3   8       23.14        9.13     33.75 o 
 -15   4   8        8.18        3.01     27.61 o 
 -14   4   8      639.13      568.88     73.59 o 
 -13   4   8      201.25      232.47     39.64 o 
 -12   4   8     1468.53     1696.68     62.68 o 
 -11   4   8       69.42      115.45     24.51 o 
 -10   4   8     1063.41     1093.94     49.35 o 
  -9   4   8      951.00     1137.26     58.14 o 
  -8   4   8     3472.71     3568.97    113.39 o 
  -7   4   8      706.46      753.31     34.58 o 
  -6   4   8     3326.67     3386.34     67.86 o 
  -5   4   8     4779.01     4271.31     75.68 o 
  -4   4   8     1765.53     1537.62     44.26 o 
  -3   4   8     7780.03     7738.59    133.10 o 
  -2   4   8     1434.92     1151.05     37.26 o 
  -1   4   8     4159.53     4175.58     74.51 o 
   0   4   8      523.76      448.51     25.63 o 
   1   4   8     8744.90     8357.61    117.80 o 
   2   4   8      143.27      190.49     12.48 o 
   3   4   8     9003.93     8224.56    145.35 o 
   4   4   8      257.10      247.03     18.67 o 
   5   4   8     4500.97     4503.03     67.76 o 
   6   4   8      468.02      472.91     25.16 o 
   7   4   8     1691.19     1479.51     41.07 o 
   8   4   8      240.64      183.82     22.35 o 
   9   4   8     2036.04     1757.12     47.75 o 
  10   4   8      728.18      813.24     62.38 o 
  11   4   8      823.47      848.48     38.65 o 
  12   4   8      736.65      743.56     44.19 o 
  13   4   8      384.64      288.29     44.61 o 
  14   4   8      325.81      326.04     73.00 o 
 -14   5   8        2.18        7.70     25.61 o 
 -13   5   8      215.54      171.88     38.72 o 
 -12   5   8       14.06        0.03     23.32 o 
 -11   5   8      630.17      681.00     46.08 o 
 -10   5   8      108.06      127.17     26.21 o 
  -9   5   8      253.05      362.02     34.98 o 
  -8   5   8       92.13       53.38     18.61 o 
  -7   5   8       96.93       77.11     15.87 o 
  -6   5   8     1233.07      941.19     34.62 o 
  -5   5   8      542.27      602.93     28.06 o 
  -4   5   8      478.08      313.19     21.79 o 
  -3   5   8      703.22      596.16     29.90 o 
  -2   5   8     1190.98     1105.80     38.33 o 
  -1   5   8        0.75       17.21     12.01 o 
   0   5   8      679.42      853.69     32.56 o 
   1   5   8        1.90       -9.30     12.38 o 
   2   5   8     1669.45     1812.85     44.90 o 
   3   5   8       83.32       98.45     28.09 o 
   4   5   8      105.07      103.32     18.20 o 
   5   5   8       21.42       19.92     13.68 o 
   6   5   8      454.95      413.14     38.12 o 
   7   5   8       98.73      111.06     20.56 o 
   8   5   8      185.66      247.01     26.04 o 
   9   5   8       91.49       89.78     21.14 o 
  10   5   8      193.64      228.03     24.66 o 
  11   5   8       99.66      103.63     20.24 o 
  12   5   8       82.82       91.64     26.56 o 
  13   5   8      148.13      132.78     35.54 o 
 -13   6   8       35.99       24.84     26.89 o 
 -12   6   8      384.88      259.09     41.90 o 
 -11   6   8       56.97       73.00     30.76 o 
 -10   6   8      357.54      338.56     50.24 o 
  -9   6   8      295.27      305.03     27.12 o 
  -8   6   8     1498.01     1597.29     57.79 o 
  -7   6   8      484.51      492.38     29.49 o 
  -6   6   8     1162.01     1167.59     74.25 o 
  -5   6   8     1592.29     1698.85     50.57 o 
  -4   6   8      469.68      487.18     27.92 o 
  -3   6   8     2326.54     2254.93     59.51 o 
  -2   6   8      412.36      387.43     23.46 o 
  -1   6   8     1309.38     1333.75     36.71 o 
   0   6   8      264.32      427.47     31.09 o 
   1   6   8     3135.13     3387.44     66.09 o 
   2   6   8       81.37      158.88     27.64 o 
   3   6   8     1866.79     1776.41    101.11 o 
   4   6   8       13.80       29.32     18.78 o 
   5   6   8     1219.73     1020.33     41.66 o 
   6   6   8       86.06       81.65     19.29 o 
   7   6   8      693.22      756.02     39.06 o 
   8   6   8      147.80      173.84     24.69 o 
   9   6   8      215.11      283.13     30.12 o 
  10   6   8      336.27      386.29     34.28 o 
  11   6   8      296.48      306.95     32.88 o 
  12   6   8      272.54      265.90     31.94 o 
 -12   7   8       25.34       13.26     28.88 o 
 -11   7   8      142.78      202.22     39.90 o 
 -10   7   8       56.44       57.81     28.93 o 
  -9   7   8      279.62      300.71     37.06 o 
  -8   7   8      261.22      164.40     22.19 o 
  -7   7   8      166.10      191.67     22.67 o 
  -6   7   8      341.32      228.79     22.96 o 
  -5   7   8      186.84      166.76     20.16 o 
  -4   7   8      396.47      347.68     30.37 o 
  -3   7   8      168.74      158.46     19.37 o 
  -2   7   8      428.96      593.28     29.10 o 
  -1   7   8       13.48       11.42     17.24 o 
   0   7   8      555.69      612.34     33.13 o 
   1   7   8      241.21      261.85     33.13 o 
   2   7   8      213.40      371.55     43.79 o 
   3   7   8       44.42       63.74     23.20 o 
   4   7   8     1107.42     1164.90     55.85 o 
   5   7   8      110.01      146.46     27.98 o 
   6   7   8      463.26      361.49     46.52 o 
   7   7   8      155.02      190.41     25.97 o 
   8   7   8      314.24      423.51     43.58 o 
   9   7   8       65.81       35.42     20.35 o 
  10   7   8      166.79      203.10     43.42 o 
  11   7   8       29.24       37.37     21.44 o 
 -10   8   8      239.62      211.62     62.32 o 
  -9   8   8      185.21       83.65     31.93 o 
  -8   8   8      396.70      358.96     38.85 o 
  -7   8   8      322.83      464.91     44.63 o 
  -6   8   8      634.27      499.62     31.41 o 
  -5   8   8      344.10      270.50     24.76 o 
  -4   8   8      317.83      219.02     29.91 o 
  -3   8   8      499.02      465.93     28.48 o 
  -2   8   8      193.90      307.31     31.84 o 
  -1   8   8      568.96      642.03     59.44 o 
   0   8   8       10.21       51.80     23.27 o 
   1   8   8      278.01      242.95     33.66 o 
   2   8   8        0.18       18.72     20.31 o 
   3   8   8      927.84      897.63     52.23 o 
   4   8   8       69.29       90.54     29.96 o 
   5   8   8     1025.09      914.70    111.14 o 
   6   8   8       24.49       62.97     46.68 o 
   7   8   8      283.09      249.94     60.08 o 
   8   8   8       14.26       29.20     25.58 o 
   9   8   8      146.37      198.64     39.12 o 
  -8   9   8       51.14       52.07     31.61 o 
  -7   9   8      202.82      238.69     32.84 o 
  -6   9   8      219.95      263.02     33.82 o 
  -5   9   8      177.45      284.26     31.50 o 
  -4   9   8      497.70      475.12     40.74 o 
  -3   9   8        0.32        6.07     16.75 o 
  -2   9   8      506.59      580.93     46.45 o 
  -1   9   8        4.17       37.96     23.84 o 
   0   9   8      575.66      712.10     51.11 o 
   1   9   8      162.77      140.95     57.14 o 
   2   9   8      386.07      386.78     41.39 o 
   3   9   8       19.65       41.39     29.91 o 
   4   9   8      497.36      613.46     51.28 o 
   5   9   8       25.67       23.46     33.06 o 
   6   9   8      257.24      341.89     69.75 o 
   7   9   8       53.86       60.24     43.31 o 
  -5  10   8       47.28       73.66     37.70 o 
  -4  10   8       60.46      117.00     27.18 o 
  -3  10   8      107.37      113.60     55.65 o 
  -2  10   8        8.78       18.50     22.96 o 
  -1  10   8      161.08      194.78     39.79 o 
   0  10   8       14.65       -4.08     21.56 o 
   1  10   8      144.80      122.08     36.21 o 
   2  10   8        0.17       41.04     28.84 o 
   3  10   8       58.74       93.20     29.18 o 
   4  10   8        0.45       31.72     24.33 o 
 -16   1   9      193.20      153.04     33.06 o 
 -15   1   9      461.74      505.93     43.01 o 
 -14   1   9      512.38      563.18     43.47 o 
 -13   1   9      808.88      791.29     47.00 o 
 -12   1   9      933.14     1022.57     48.66 o 
 -11   1   9     1395.76     1584.92     59.05 o 
 -10   1   9     1931.76     2069.25     62.47 o 
  -9   1   9     1029.47     1285.63     47.96 o 
  -8   1   9     5633.12     5447.98     98.98 o 
  -7   1   9      717.97      803.83     48.14 o 
  -6   1   9     5640.78     5626.61     92.47 o 
  -5   1   9       49.49       30.64     12.76 o 
  -4   1   9     7971.65     8285.43     92.03 o 
  -3   1   9       30.43       19.71     10.05 o 
  -2   1   9     3351.40     3250.20     77.82 o 
  -1   1   9      464.03      527.69     19.10 o 
   0   1   9     1147.49     1110.32     21.38 o 
   1   1   9     5433.15     4904.26     48.01 o 
   2   1   9    12223.93    12489.09     89.40 o 
   3   1   9      340.75      331.63     15.21 o 
   4   1   9     4425.61     4815.32     49.30 o 
   5   1   9     3027.12     3139.44     44.11 o 
   6   1   9     2551.21     2619.19     39.59 o 
   7   1   9     3884.76     3855.70     59.58 o 
   8   1   9      744.16      607.29     31.25 o 
   9   1   9     1193.99     1356.66     44.91 o 
  10   1   9      680.05      626.44     51.64 o 
  11   1   9     2147.36     2397.05    120.60 o 
  12   1   9      819.24      840.78     76.48 o 
  13   1   9     1652.76     1590.00     81.84 o 
  14   1   9       10.35       10.14     26.99 o 
  15   1   9      956.02      938.60    133.99 o 
 -15   2   9        0.19       24.52     21.15 o 
 -14   2   9       42.57        0.54     22.08 o 
 -13   2   9       71.47        8.64     17.43 o 
 -12   2   9        2.67       12.76     16.06 o 
 -11   2   9       13.35       20.40     21.32 o 
 -10   2   9       16.67       -9.56     19.84 o 
  -9   2   9        0.34       19.79     19.76 o 
  -8   2   9        8.45       -8.84     17.13 o 
  -7   2   9      758.23      723.75     43.79 o 
  -6   2   9      318.49      221.94     19.65 o 
  -5   2   9     1202.64     1088.82     33.07 o 
  -4   2   9       96.54       81.08     18.52 o 
  -3   2   9      469.16      384.03     20.60 o 
  -2   2   9        4.17        8.12      7.69 o 
  -1   2   9      575.98      483.53     16.40 o 
   0   2   9     1380.72     1195.98     34.32 o 
   1   2   9      414.46      471.41     17.36 o 
   2   2   9      355.88      452.48     17.86 o 
   3   2   9      304.99      495.83     16.50 o 
   4   2   9      180.74      222.78     12.54 o 
   5   2   9      217.41      152.72     15.35 o 
   6   2   9        0.23       11.15      9.50 o 
   7   2   9        1.87        9.90     10.75 o 
   8   2   9       91.70      115.22     16.42 o 
   9   2   9      782.61      797.75     38.26 o 
  10   2   9       82.41      164.02     34.00 o 
  11   2   9        6.01       29.69     17.70 o 
  12   2   9        8.28        2.25     22.29 o 
  13   2   9       42.33       40.56     34.82 o 
  14   2   9       51.06       -7.60     36.91 o 
 -15   3   9      452.81      372.10     82.73 o 
 -14   3   9      191.98      267.92     36.74 o 
 -13   3   9      689.35      831.02     49.84 o 
 -12   3   9      749.40      947.99     58.66 o 
 -11   3   9      842.80      977.88     65.90 o 
 -10   3   9     1193.50     1085.95     57.47 o 
  -9   3   9      106.89      226.82     41.60 o 
  -8   3   9     3400.72     3417.87     93.65 o 
  -7   3   9      240.27      278.01     58.96 o 
  -6   3   9     5773.60     5260.59    112.77 o 
  -5   3   9       69.76       34.25     13.54 o 
  -4   3   9     7320.74     7252.10    100.56 o 
  -3   3   9        1.60       65.21     14.61 o 
  -2   3   9     5820.29     5937.41     66.44 o 
  -1   3   9      157.36      170.95     15.67 o 
   0   3   9     4913.03     4782.52     53.38 o 
   1   3   9      800.90      997.05     28.64 o 
   2   3   9     5350.54     5257.56     59.72 o 
   3   3   9     2410.32     2473.94     39.90 o 
   4   3   9     3193.27     3171.60     53.91 o 
   5   3   9     2785.44     2800.32     69.79 o 
   6   3   9      501.57      413.72     26.15 o 
   7   3   9      500.23      656.91     29.07 o 
   8   3   9     1416.31     1232.70     38.49 o 
   9   3   9     1725.28     2139.20     58.59 o 
  10   3   9      629.85      625.01     32.13 o 
  11   3   9     1560.41     1913.40     61.05 o 
  12   3   9       65.24       72.21     21.69 o 
  13   3   9      697.01      758.10     76.26 o 
  14   3   9        2.93        6.46     33.70 o 
 -14   4   9       86.63       97.82     33.63 o 
 -13   4   9      100.73      150.63     36.48 o 
 -12   4   9       61.13       63.29     27.35 o 
 -11   4   9     1136.46     1224.71     53.72 o 
 -10   4   9      738.85      770.83     53.97 o 
  -9   4   9        6.52        9.66     23.77 o 
  -8   4   9        8.42       29.63     23.23 o 
  -7   4   9      232.54      214.87     23.46 o 
  -6   4   9       39.06       17.92     13.39 o 
  -5   4   9     1283.07     1091.05     40.79 o 
  -4   4   9        7.99       31.95     12.52 o 
  -3   4   9      118.61       87.21     16.68 o 
  -2   4   9      223.45      232.20     27.24 o 
  -1   4   9      868.05     1258.63     76.43 o 
   0   4   9      206.65      236.75     20.81 o 
   1   4   9     1312.11     1734.01     37.96 o 
   2   4   9      574.74      585.78     20.76 o 
   3   4   9      260.74      262.56     23.26 o 
   4   4   9      844.24      564.10     25.61 o 
   5   4   9        0.69        0.62      9.58 o 
   6   4   9       69.44       39.16     16.26 o 
   7   4   9      396.49      519.87     27.51 o 
   8   4   9      531.59      543.20     35.69 o 
   9   4   9       88.96      109.26     18.54 o 
  10   4   9      226.06      254.65     29.41 o 
  11   4   9       77.12       53.95     22.48 o 
  12   4   9      145.92      100.26     32.89 o 
  13   4   9        1.79        1.56     19.29 o 
 -14   5   9      155.72      222.43     44.17 o 
 -13   5   9      122.59       77.16     32.76 o 
 -12   5   9      424.42      525.89     45.10 o 
 -11   5   9      590.87      809.91     50.64 o 
 -10   5   9      866.09      987.90     67.57 o 
  -9   5   9      733.09      814.43     52.72 o 
  -8   5   9     1477.85     1414.22     55.58 o 
  -7   5   9      192.07      213.86     22.42 o 
  -6   5   9     2232.54     2216.10     59.19 o 
  -5   5   9        9.29       16.20     13.73 o 
  -4   5   9      662.31      834.42     40.69 o 
  -3   5   9      223.56      279.42     32.30 o 
  -2   5   9     2796.13     2714.18     60.88 o 
  -1   5   9       43.57       39.98     27.37 o 
   0   5   9     2946.12     2741.37     62.54 o 
   1   5   9     1047.97      976.08     37.10 o 
   2   5   9     2230.72     2086.90     67.08 o 
   3   5   9     1099.60     1136.45     51.86 o 
   4   5   9      227.59      162.04     18.07 o 
   5   5   9      574.82      708.02     30.25 o 
   6   5   9     1040.99     1042.76     36.71 o 
   7   5   9     1331.69     1291.05     41.12 o 
   8   5   9      213.53      259.27     23.96 o 
   9   5   9     1044.30     1050.92     39.99 o 
  10   5   9      135.04      131.27     21.15 o 
  11   5   9      603.15      671.63     36.92 o 
  12   5   9       75.20       87.89     24.59 o 
  13   5   9      275.62      261.40     34.46 o 
 -13   6   9       42.21       34.38     29.98 o 
 -12   6   9      135.86       82.33     61.47 o 
 -11   6   9       56.57       63.32     33.46 o 
 -10   6   9      100.10      107.64     28.15 o 
  -9   6   9      567.38      462.88     31.99 o 
  -8   6   9       74.50       55.71     24.93 o 
  -7   6   9      753.06      665.47     34.00 o 
  -6   6   9      150.88      184.06     27.30 o 
  -5   6   9      761.39      717.15     35.23 o 
  -4   6   9        6.51       -1.85     10.84 o 
  -3   6   9      877.22      926.83     33.76 o 
  -2   6   9       42.10       46.85     17.51 o 
  -1   6   9      841.84     1017.11     33.60 o 
   0   6   9      571.48      407.20     32.27 o 
   1   6   9       95.33      165.32     37.49 o 
   2   6   9      461.03      361.68     41.01 o 
   3   6   9      349.74      466.49     48.92 o 
   4   6   9      111.30      120.63     35.73 o 
   5   6   9      327.67      467.66     46.67 o 
   6   6   9      598.77      624.60     36.66 o 
   7   6   9       25.08       25.52     16.05 o 
   8   6   9      373.13      419.28     40.90 o 
   9   6   9       29.39       42.65     19.13 o 
  10   6   9       47.45       34.07     17.72 o 
  11   6   9        0.04       25.78     17.43 o 
  12   6   9       53.95       11.80     17.83 o 
 -11   7   9      128.00      130.10     70.98 o 
 -10   7   9      336.60      393.82     41.94 o 
  -9   7   9       85.49       76.52     19.73 o 
  -8   7   9      710.82      778.30     38.01 o 
  -7   7   9       20.74        7.22     14.77 o 
  -6   7   9      466.84      429.84     29.11 o 
  -5   7   9       42.89       45.89     14.85 o 
  -4   7   9      570.69      550.80     30.22 o 
  -3   7   9        7.95       22.51     13.93 o 
  -2   7   9     1230.81     1265.42     48.02 o 
  -1   7   9       77.04       49.02     16.97 o 
   0   7   9     1942.66     1701.94     78.14 o 
   1   7   9      269.17      313.42     36.57 o 
   2   7   9      203.68       53.15     21.50 o 
   3   7   9      404.29      549.95     90.15 o 
   4   7   9      351.50      204.55     31.10 o 
   5   7   9      423.97      413.83     40.81 o 
   6   7   9      358.69      401.88     41.51 o 
   7   7   9      202.16      221.72     28.05 o 
   8   7   9      304.30      416.69     46.54 o 
   9   7   9      338.53      370.76     35.23 o 
  10   7   9       70.12       97.91     25.22 o 
 -10   8   9      122.88      158.39     39.73 o 
  -9   8   9      310.88      276.13     37.21 o 
  -8   8   9        2.05      -16.81     21.57 o 
  -7   8   9      504.45      436.39     40.69 o 
  -6   8   9       28.14       23.53     15.50 o 
  -5   8   9      348.79      384.69     29.12 o 
  -4   8   9       14.07        1.80     14.11 o 
  -3   8   9      961.83      972.15     43.79 o 
  -2   8   9      129.48      124.91     24.23 o 
  -1   8   9      517.47      697.11     48.22 o 
   0   8   9      212.12      171.93     29.77 o 
   1   8   9      477.57      529.57     64.73 o 
   2   8   9      365.46      299.62     38.02 o 
   3   8   9      246.52      316.37     86.30 o 
   4   8   9      171.99      211.49     33.85 o 
   5   8   9       78.31      110.82     29.25 o 
   6   8   9      221.80      157.15     33.23 o 
   7   8   9       42.73       50.34     51.38 o 
   8   8   9      118.97       85.21     39.52 o 
   9   8   9       23.77       44.83     33.16 o 
  -7   9   9       16.70        1.30     21.61 o 
  -6   9   9      145.10      196.73     24.59 o 
  -5   9   9        4.51       28.11     18.71 o 
  -4   9   9      130.02       99.59     22.59 o 
  -3   9   9       31.34        2.34     21.65 o 
  -2   9   9      332.20      392.72     76.69 o 
  -1   9   9        1.23       88.65     46.04 o 
   0   9   9      116.72       75.32     26.44 o 
   1   9   9        0.95       14.30     22.24 o 
   2   9   9      263.22      198.04     35.47 o 
   3   9   9       36.49       76.35     50.31 o 
   4   9   9      132.55      201.59     35.08 o 
   5   9   9       67.62      127.18     56.18 o 
   6   9   9      123.27      128.03     52.07 o 
  -3  10   9      125.78      165.51     39.89 o 
  -2  10   9       74.03       22.71     26.38 o 
  -1  10   9      193.92      190.08     34.30 o 
   0  10   9       49.93       92.72     28.05 o 
   1  10   9      126.47      194.26     35.30 o 
   2  10   9       52.24       29.65     26.15 o 
 -15   0  10      463.23      364.66     74.12 o 
 -14   0  10        8.69       -1.28     41.76 o 
 -13   0  10     1212.01     1417.31    106.82 o 
 -12   0  10      105.23      114.71     30.54 o 
 -11   0  10     2808.70     2723.00     90.33 o 
 -10   0  10        8.81      -21.58     29.70 o 
  -9   0  10     3088.42     3143.65    138.01 o 
  -8   0  10       77.24       47.74     29.91 o 
  -7   0  10     1433.73     1451.60     88.88 o 
  -6   0  10     1136.16     1169.27     77.02 o 
  -5   0  10     2269.47     2478.15    105.97 o 
  -4   0  10      862.10      996.87     69.00 o 
  -3   0  10     8972.11     8370.21    199.97 o 
  -2   0  10     6494.76     5821.88    158.52 o 
  -1   0  10     8782.27     7782.37    186.46 o 
   0   0  10     9192.01     9668.30    107.69 o 
   1   0  10     3010.37     3461.71    102.49 o 
   2   0  10     7958.61     7277.17    121.35 o 
   3   0  10     2876.37     2638.40     51.74 o 
   4   0  10     3168.92     2734.30     53.85 o 
   5   0  10     1620.65     1256.95     37.92 o 
   6   0  10     5410.94     5174.75     76.20 o 
   7   0  10      143.83      203.48     23.89 o 
   8   0  10     6343.77     6149.07    185.98 o 
   9   0  10        8.49       29.05     27.66 o 
  10   0  10     2535.95     2513.83    127.44 o 
  11   0  10        0.57       27.34     34.71 o 
  12   0  10     2156.76     2680.26    141.75 o 
  13   0  10      359.66      329.30     70.28 o 
  14   0  10      802.52      688.51     90.47 o 
 -15   1  10       34.21       63.28     27.88 o 
 -14   1  10       68.91       65.78     25.47 o 
 -13   1  10       20.11       27.80     22.21 o 
 -12   1  10       17.55       25.95     21.24 o 
 -11   1  10        0.41       -3.78     17.00 o 
 -10   1  10       42.79       21.80     17.54 o 
  -9   1  10       20.65       18.93     17.59 o 
  -8   1  10      450.06      332.46     30.37 o 
  -7   1  10       12.54       28.69     14.71 o 
  -6   1  10      255.31      213.40     23.77 o 
  -5   1  10       31.26       43.24     14.24 o 
  -4   1  10      381.58      283.85     23.09 o 
  -3   1  10      500.37      400.46     25.45 o 
  -2   1  10     1891.18     1875.26     47.08 o 
  -1   1  10        4.36       25.18     15.94 o 
   0   1  10        4.10       -1.91      5.40 o 
   1   1  10      446.76      460.99     19.85 o 
   2   1  10      276.51      254.58     13.36 o 
   3   1  10      802.89      775.95     21.22 o 
   4   1  10       40.55       42.40      8.73 o 
   5   1  10        7.53        1.93      7.25 o 
   6   1  10      153.76      120.45     15.25 o 
   7   1  10      503.74      384.32     22.64 o 
   8   1  10        2.21        8.14     12.98 o 
   9   1  10      136.09      186.56     23.23 o 
  10   1  10        1.03      -14.09     26.38 o 
  11   1  10       63.42        8.75     51.16 o 
  12   1  10       79.02       68.93     29.26 o 
  13   1  10       37.00       12.66     25.71 o 
  14   1  10        2.98       -3.89     26.40 o 
 -15   2  10      449.16      557.32     47.81 o 
 -14   2  10      107.03       88.19     31.69 o 
 -13   2  10      960.02      913.25     52.48 o 
 -12   2  10        9.82        9.73     19.59 o 
 -11   2  10     1749.92     1668.47     61.16 o 
 -10   2  10        0.15       -4.30     17.53 o 
  -9   2  10     1491.81     1526.02     55.14 o 
  -8   2  10      239.07      231.52     27.63 o 
  -7   2  10     1994.35     2356.20     63.53 o 
  -6   2  10      434.11      558.56     44.60 o 
  -5   2  10     3345.22     3377.23     59.85 o 
  -4   2  10     1517.46     1877.44     42.76 o 
  -3   2  10     1710.99     2072.04     44.10 o 
  -2   2  10     1730.12     1807.71     40.71 o 
  -1   2  10     1433.19     1656.66     45.41 o 
   0   2  10     1244.56     1389.40     31.93 o 
   1   2  10     1173.66     1275.34     28.32 o 
   2   2  10     3315.33     3875.49     50.65 o 
   3   2  10     1028.72     1193.15     29.28 o 
   4   2  10     4883.53     4908.29     57.08 o 
   5   2  10      280.49      228.67     18.65 o 
   6   2  10     4065.76     4627.28     68.71 o 
   7   2  10      192.78      215.61     19.58 o 
   8   2  10     3047.99     3254.37     59.64 o 
   9   2  10      353.29      367.83     29.63 o 
  10   2  10     2366.26     2680.83     83.00 o 
  11   2  10       58.12       22.62     27.93 o 
  12   2  10      770.21      859.46     62.96 o 
  13   2  10       76.71       71.67     30.25 o 
  14   2  10      313.53      295.79     49.19 o 
 -14   3  10       19.61       37.04     24.65 o 
 -13   3  10       18.40       13.47     38.03 o 
 -12   3  10       42.84      129.85     34.78 o 
 -11   3  10        8.18        4.11     22.83 o 
 -10   3  10      290.23      384.71     42.67 o 
  -9   3  10        5.25        4.71     20.15 o 
  -8   3  10      116.43      144.11     44.75 o 
  -7   3  10      112.15      110.52     26.25 o 
  -6   3  10      465.09      568.49     32.13 o 
  -5   3  10      110.49       94.09     17.27 o 
  -4   3  10      912.16      941.65     28.80 o 
  -3   3  10       25.22       23.53     10.10 o 
  -2   3  10      107.29      151.73     16.29 o 
  -1   3  10      280.38      323.23     20.21 o 
   0   3  10       47.27      140.49     15.89 o 
   1   3  10      848.05      814.77     32.95 o 
   2   3  10      197.70      223.08     15.27 o 
   3   3  10      257.05      260.24     28.54 o 
   4   3  10      175.11      187.71     17.52 o 
   5   3  10      125.34       56.57     18.72 o 
   6   3  10      143.10       90.52     15.13 o 
   7   3  10      348.17      497.76     32.41 o 
   8   3  10       40.26       70.52     15.38 o 
   9   3  10      376.38      401.17     26.95 o 
  10   3  10      227.21      183.12     35.66 o 
  11   3  10       10.21       -4.19     16.16 o 
  12   3  10       20.67       43.63     36.80 o 
  13   3  10       60.23       63.20     30.77 o 
 -14   4  10       60.70       61.59     31.04 o 
 -13   4  10      844.48      859.12     53.42 o 
 -12   4  10        7.64       50.86     24.09 o 
 -11   4  10     1027.81     1031.06     64.00 o 
 -10   4  10      178.82      120.93     34.28 o 
  -9   4  10     1467.60     1134.73     61.92 o 
  -8   4  10       37.52       54.46     25.56 o 
  -7   4  10     1218.51     1065.53     49.60 o 
  -6   4  10      401.99      357.79     34.32 o 
  -5   4  10     1814.87     1616.89     78.24 o 
  -4   4  10      843.59      794.29     56.23 o 
  -3   4  10      932.49     1115.37     41.60 o 
  -2   4  10     1067.79     1060.60     39.37 o 
  -1   4  10     1401.48     1239.00     35.10 o 
   0   4  10     1569.26     1528.45     37.97 o 
   1   4  10     1073.59      847.08     28.83 o 
   2   4  10     2282.22     2614.94     74.74 o 
   3   4  10      501.87      394.83     22.80 o 
   4   4  10     2131.66     2222.54     48.36 o 
   5   4  10      119.07       99.77     15.41 o 
   6   4  10     1439.12     1585.27     42.92 o 
   7   4  10      691.75      739.85     32.15 o 
   8   4  10     2201.33     2616.27     57.99 o 
   9   4  10       31.77       51.60     16.25 o 
  10   4  10     1460.99     1637.55     49.12 o 
  11   4  10       23.64       21.60     19.06 o 
  12   4  10      678.43      618.61     42.66 o 
  13   4  10       50.43       25.39     21.03 o 
 -13   5  10       20.65       28.77     26.83 o 
 -12   5  10      193.13      267.42     37.54 o 
 -11   5  10        6.17       -1.31     19.55 o 
 -10   5  10      495.39      568.92     44.00 o 
  -9   5  10        0.59        3.97     20.31 o 
  -8   5  10      233.67      153.84     24.55 o 
  -7   5  10      218.48      235.18     27.87 o 
  -6   5  10      344.64      405.65     31.10 o 
  -5   5  10       59.57       98.70     19.29 o 
  -4   5  10     1335.94     1392.93     47.20 o 
  -3   5  10      210.54      134.14     20.91 o 
  -2   5  10      646.53      771.58     35.72 o 
  -1   5  10      966.50      974.03     38.22 o 
   0   5  10      325.53      323.89     26.17 o 
   1   5  10     1352.77     1217.74     53.50 o 
   2   5  10       50.04       75.44     36.16 o 
   3   5  10      329.30      208.17     30.11 o 
   4   5  10      673.66      609.21     47.22 o 
   5   5  10      422.94      403.12     25.86 o 
   6   5  10        2.61        5.84     11.83 o 
   7   5  10      617.06      489.57     34.78 o 
   8   5  10       15.67       21.51     14.31 o 
   9   5  10      282.04      237.43     25.41 o 
  10   5  10       34.07       42.41     21.66 o 
  11   5  10      148.69      127.06     22.11 o 
  12   5  10       25.17       30.22     20.96 o 
 -12   6  10        5.17       39.77     29.26 o 
 -11   6  10      271.61      306.82     39.78 o 
 -10   6  10       48.86       54.12     49.84 o 
  -9   6  10      559.29      610.75     44.26 o 
  -8   6  10      144.42      113.72     20.82 o 
  -7   6  10      403.67      433.83     37.80 o 
  -6   6  10      300.99      284.56     25.53 o 
  -5   6  10      137.27      193.11     27.18 o 
  -4   6  10      339.81      397.22     26.95 o 
  -3   6  10      337.28      340.30     25.01 o 
  -2   6  10      872.64      786.86     31.80 o 
  -1   6  10      351.87      285.20     26.23 o 
   0   6  10     1089.93     1444.39     89.09 o 
   1   6  10      310.66      224.87     31.29 o 
   2   6  10      472.17      675.37     45.72 o 
   3   6  10      181.44      213.80     31.16 o 
   4   6  10      117.75      238.63     33.00 o 
   5   6  10      444.87      480.97     42.11 o 
   6   6  10     1033.38     1221.03     47.53 o 
   7   6  10       64.88       98.51     22.79 o 
   8   6  10      576.96      554.88     33.11 o 
   9   6  10        5.30        5.16     16.41 o 
  10   6  10      296.07      232.71     28.73 o 
  11   6  10        9.65       10.58     24.07 o 
 -11   7  10        0.38      -35.17     26.56 o 
 -10   7  10      210.16      220.96     36.61 o 
  -9   7  10       22.46      -11.07     21.48 o 
  -8   7  10      225.65      231.01     26.94 o 
  -7   7  10       60.04       34.24     16.28 o 
  -6   7  10      479.70      564.42     33.35 o 
  -5   7  10       97.00       83.94     18.03 o 
  -4   7  10      131.20      198.24     21.74 o 
  -3   7  10      195.46      198.87     29.42 o 
  -2   7  10      395.64      408.83     31.60 o 
  -1   7  10      321.52      268.42     35.02 o 
   0   7  10        3.28       27.35     18.05 o 
   1   7  10       76.15       78.87     25.35 o 
   2   7  10        0.93      -15.09     15.90 o 
   3   7  10      663.18      618.54     46.62 o 
   4   7  10       29.24       54.47     35.51 o 
   5   7  10      138.02      173.26     70.28 o 
   6   7  10        0.00       21.00     22.44 o 
   7   7  10      277.39      260.73     31.04 o 
   8   7  10        6.65       21.42     18.59 o 
   9   7  10      165.10      237.75     58.86 o 
  -9   8  10      203.56      165.67     32.75 o 
  -8   8  10       78.95       38.37     18.38 o 
  -7   8  10      307.34      350.40     32.86 o 
  -6   8  10       31.73       36.62     16.47 o 
  -5   8  10      219.01      196.00     29.12 o 
  -4   8  10       32.90        7.05     16.87 o 
  -3   8  10      205.45      208.39     27.49 o 
  -2   8  10      324.50      257.52     35.80 o 
  -1   8  10      263.17      234.49     35.84 o 
   0   8  10      202.73      192.47     32.08 o 
   1   8  10       18.23       42.36     39.31 o 
   2   8  10      153.14      213.72     42.03 o 
   3   8  10      153.16      169.46     33.21 o 
   4   8  10      383.99      478.74     45.27 o 
   5   8  10      106.94      236.86     36.32 o 
   6   8  10      426.92      452.68    116.42 o 
   7   8  10       66.61      123.68     36.16 o 
   8   8  10      305.08      342.16     44.56 o 
  -6   9  10      265.21      288.82     29.13 o 
  -5   9  10      111.98      114.80     24.44 o 
  -4   9  10      200.11      189.95     27.76 o 
  -3   9  10      310.94      168.68     32.66 o 
  -2   9  10        2.11       14.10     20.48 o 
  -1   9  10      148.13      114.25     38.67 o 
   0   9  10      412.68      351.53     60.62 o 
   1   9  10      115.59      143.63     31.62 o 
   2   9  10       95.04      141.31     32.45 o 
   3   9  10      256.92      275.30     41.32 o 
   4   9  10        0.85       40.41     24.99 o 
   5   9  10      198.77      270.44     39.89 o 
 -15   1  11       56.59       14.30     27.26 o 
 -14   1  11      605.57      520.67     46.26 o 
 -13   1  11      474.76      374.42     40.01 o 
 -12   1  11      785.26      852.92     50.30 o 
 -11   1  11      579.39      448.56     63.35 o 
 -10   1  11      914.93      954.03     47.84 o 
  -9   1  11     1967.73     2007.57     63.61 o 
  -8   1  11      915.97      942.23     44.03 o 
  -7   1  11     2780.89     2934.74     71.79 o 
  -6   1  11      206.23      246.85     37.38 o 
  -5   1  11     5071.19     5181.70    117.87 o 
  -4   1  11      124.70      180.94     21.50 o 
  -3   1  11     2907.51     3268.93     67.01 o 
  -2   1  11      273.21      309.43     24.09 o 
  -1   1  11     2502.58     2348.42     43.32 o 
   0   1  11       52.46       99.52      9.99 o 
   1   1  11     4792.08     5359.71     55.33 o 
   2   1  11       59.38       76.51      9.95 o 
   3   1  11     5988.91     5769.85     59.18 o 
   4   1  11       25.56       25.99      8.83 o 
   5   1  11     3646.96     3544.75     49.51 o 
   6   1  11       69.81      107.48     15.60 o 
   7   1  11     2233.21     2570.69     60.12 o 
   8   1  11      479.35      300.92     36.44 o 
   9   1  11      902.37      913.21     92.82 o 
  10   1  11      434.20      436.28     52.92 o 
  11   1  11      646.97      655.50     56.41 o 
  12   1  11      450.42      494.36     53.60 o 
  13   1  11      209.13      174.97     38.84 o 
 -14   2  11        3.77        8.82     24.61 o 
 -13   2  11       41.55       97.50     28.11 o 
 -12   2  11       15.35       29.33     23.54 o 
 -11   2  11        0.10       -4.81     18.77 o 
 -10   2  11        8.97       11.58     20.81 o 
  -9   2  11       54.25       38.85     18.77 o 
  -8   2  11        8.72       17.96     16.61 o 
  -7   2  11      191.44      197.06     28.88 o 
  -6   2  11      377.17      313.60     29.31 o 
  -5   2  11        4.24       -1.45     10.82 o 
  -4   2  11      575.98      724.14     28.91 o 
  -3   2  11       46.01      106.74     14.71 o 
  -2   2  11       27.70       92.62     16.85 o 
  -1   2  11       28.71       30.25     13.25 o 
   0   2  11       39.05       -0.47     10.25 o 
   1   2  11       82.56       50.02      9.88 o 
   2   2  11      123.09       91.72     12.40 o 
   3   2  11      124.94      193.98     15.63 o 
   4   2  11      446.26      628.24     26.48 o 
   5   2  11       38.53       38.03     12.13 o 
   6   2  11        7.08        5.61     11.26 o 
   7   2  11      117.13      121.43     17.53 o 
   8   2  11       26.44       36.17     15.92 o 
   9   2  11      128.16      150.54     34.18 o 
  10   2  11        9.19        8.18     21.74 o 
  11   2  11        0.10      -17.55     20.24 o 
  12   2  11        7.52        7.21     23.79 o 
  13   2  11       49.44        4.57     27.18 o 
 -14   3  11      612.71      595.82     49.76 o 
 -13   3  11      141.25       52.68     26.96 o 
 -12   3  11      816.92      736.56     49.51 o 
 -11   3  11      635.61      670.52     44.28 o 
 -10   3  11      102.62       84.68     20.58 o 
  -9   3  11      979.68     1075.01     42.56 o 
  -8   3  11      626.54      538.21     31.92 o 
  -7   3  11     1737.14     1708.34     58.55 o 
  -6   3  11      193.45      321.94     29.92 o 
  -5   3  11     3258.55     3123.58     60.95 o 
  -4   3  11      330.21      327.20     26.31 o 
  -3   3  11     3157.07     2800.77     55.23 o 
  -2   3  11      100.11      146.11     17.45 o 
  -1   3  11      987.76     1151.32     34.54 o 
   0   3  11      178.04      126.28     19.90 o 
   1   3  11     4300.66     4065.17     75.04 o 
   2   3  11        7.66       20.56     12.03 o 
   3   3  11     2785.23     3157.52     55.59 o 
   4   3  11       16.87        8.35     11.26 o 
   5   3  11     3144.67     2969.57     56.50 o 
   6   3  11        0.56       -4.76     10.90 o 
   7   3  11     1526.14     1656.87     44.45 o 
   8   3  11       68.41       60.66     15.46 o 
   9   3  11     1791.37     1696.75     55.64 o 
  10   3  11      592.70      452.86     35.19 o 
  11   3  11      304.08      275.59     31.41 o 
  12   3  11      389.20      298.80     43.90 o 
  13   3  11      161.97      172.32     38.32 o 
 -13   4  11       32.70       11.80     25.06 o 
 -12   4  11      204.80      118.73     38.97 o 
 -11   4  11      379.33      257.81     43.36 o 
 -10   4  11      202.85      124.09     36.96 o 
  -9   4  11      308.80      281.81     42.54 o 
  -8   4  11        5.56       33.70     26.68 o 
  -7   4  11        0.49        6.84     21.38 o 
  -6   4  11      266.75      259.02     26.96 o 
  -5   4  11      523.01      499.49     63.30 o 
  -4   4  11      531.79      462.44     37.57 o 
  -3   4  11       11.09       32.18     11.79 o 
  -2   4  11      606.19      679.46     29.18 o 
  -1   4  11      287.26      291.44     21.56 o 
   0   4  11      418.95      464.59     25.05 o 
   1   4  11        4.44       20.07     15.81 o 
   2   4  11      556.42      379.87     49.93 o 
   3   4  11       12.12       34.61     17.98 o 
   4   4  11      323.16      302.47     26.32 o 
   5   4  11       79.41      137.99     17.70 o 
   6   4  11      180.05      268.40     22.92 o 
   7   4  11      206.82      325.22     32.47 o 
   8   4  11       27.49       50.04     15.89 o 
   9   4  11       53.50       88.86     23.88 o 
  10   4  11      100.13       82.27     22.14 o 
  11   4  11       90.95       96.18     23.73 o 
  12   4  11       28.32       20.10     20.78 o 
 -12   5  11      274.98      194.69     40.93 o 
 -11   5  11      139.90       54.26     25.91 o 
 -10   5  11      534.48      450.81     42.38 o 
  -9   5  11      638.74      567.52     65.68 o 
  -8   5  11      380.57      429.33     35.53 o 
  -7   5  11      447.91      533.75     49.25 o 
  -6   5  11      134.16      179.00     25.85 o 
  -5   5  11     1126.14     1088.15     44.98 o 
  -4   5  11       21.73       34.13     15.72 o 
  -3   5  11     1126.04     1126.84     76.94 o 
  -2   5  11       31.92       22.69     13.88 o 
  -1   5  11     1690.40     1621.64     37.73 o 
   0   5  11       43.97       52.66     14.10 o 
   1   5  11      809.90     1023.31     51.13 o 
   2   5  11      209.59      341.36     62.37 o 
   3   5  11     1444.50     1784.83     69.59 o 
   4   5  11      109.74      184.30     23.26 o 
   5   5  11     1490.06     1743.91     54.93 o 
   6   5  11        1.60        9.09     14.63 o 
   7   5  11     1723.89     1717.67     48.89 o 
   8   5  11      169.95      154.19     23.25 o 
   9   5  11      333.60      286.05     26.78 o 
  10   5  11      121.90      141.52     22.18 o 
  11   5  11      310.58      327.68     35.24 o 
 -11   6  11       68.41       25.32     26.62 o 
 -10   6  11       42.92       15.59     24.72 o 
  -9   6  11      127.22      148.49     24.10 o 
  -8   6  11      228.13      176.12     24.50 o 
  -7   6  11       32.49       85.53     22.93 o 
  -6   6  11      349.69      309.94     36.72 o 
  -5   6  11       64.59       54.41     16.97 o 
  -4   6  11      312.05      301.50     25.45 o 
  -3   6  11      214.38      133.38     19.81 o 
  -2   6  11      424.62      401.41     26.60 o 
  -1   6  11       15.51       12.37     14.36 o 
   0   6  11      252.87      231.37     33.81 o 
   1   6  11        0.79        1.28     16.81 o 
   2   6  11       16.55       15.09     28.73 o 
   3   6  11        0.09      -14.31     18.48 o 
   4   6  11      938.70     1063.36     56.51 o 
   5   6  11        0.64       12.02     21.94 o 
   6   6  11      295.83      268.11     33.41 o 
   7   6  11      280.08      347.91     32.01 o 
   8   6  11       96.18      103.16     28.85 o 
   9   6  11       97.30      129.61     21.60 o 
  10   6  11       79.71      106.65     21.71 o 
 -10   7  11      113.89       60.57     28.58 o 
  -9   7  11      204.80      180.66     37.68 o 
  -8   7  11       60.66       65.76     20.04 o 
  -7   7  11      317.47      280.14     28.65 o 
  -6   7  11       82.21      157.56     22.95 o 
  -5   7  11      345.35      280.50     26.64 o 
  -4   7  11      276.79      315.95     27.15 o 
  -3   7  11      859.12      858.63     42.96 o 
  -2   7  11       61.21       98.95     22.13 o 
  -1   7  11     1047.94     1342.67     75.04 o 
   0   7  11       20.58       14.39     20.67 o 
   1   7  11      195.31      292.94     37.63 o 
   2   7  11       93.93      156.81     30.98 o 
   3   7  11      230.66      269.55     36.89 o 
   4   7  11        0.05       21.73     22.94 o 
   5   7  11     1243.65     1170.32     61.18 o 
   6   7  11        8.20       -5.00     21.14 o 
   7   7  11      387.89      354.26     42.97 o 
   8   7  11       44.15       93.83     27.05 o 
   9   7  11      250.37      247.23     33.39 o 
  -8   8  11       75.87       45.43     20.19 o 
  -7   8  11       61.63       85.03     22.03 o 
  -6   8  11      146.46      107.44     22.04 o 
  -5   8  11       92.13       96.45     20.22 o 
  -4   8  11      139.16       84.91     37.41 o 
  -3   8  11       33.39        5.44     26.22 o 
  -2   8  11      229.02      189.50     33.49 o 
  -1   8  11       66.97       99.42     28.77 o 
   0   8  11      402.71      445.65     44.11 o 
   1   8  11        4.09      -24.49     19.72 o 
   2   8  11      411.78      471.69     45.75 o 
   3   8  11       32.71       12.79     24.73 o 
   4   8  11      219.79      236.23     67.50 o 
   5   8  11        3.81      -15.31     23.61 o 
   6   8  11      184.05      177.90     35.80 o 
  -4   9  11       15.98       20.31     22.50 o 
  -3   9  11      232.94      290.62     41.11 o 
  -2   9  11        7.89       34.06     23.61 o 
  -1   9  11      169.51      170.24     34.50 o 
   0   9  11       58.04       59.56     26.41 o 
   1   9  11       43.54       69.90     28.01 o 
   2   9  11        0.96       39.49     25.00 o 
   3   9  11      150.71      301.65     41.12 o 
 -14   0  12      295.75      363.69     73.16 o 
 -13   0  12      109.40       35.35     46.14 o 
 -12   0  12     1535.87     1649.54    117.18 o 
 -11   0  12      526.16      541.21     75.83 o 
 -10   0  12     2567.18     2898.07    144.10 o 
  -9   0  12       70.62      -22.22     28.63 o 
  -8   0  12     4743.93     4481.80    170.91 o 
  -7   0  12      343.37      395.30     59.49 o 
  -6   0  12      742.74      774.27     73.59 o 
  -5   0  12       40.21      111.94     39.74 o 
  -4   0  12     4862.71     4439.50    154.78 o 
  -3   0  12        7.05       36.42     30.55 o 
  -2   0  12     4445.29     4498.53    218.77 o 
  -1   0  12     1562.35     1408.28     52.65 o 
   0   0  12     4373.59     4063.22     79.83 o 
   1   0  12     1738.15     1916.45     47.42 o 
   2   0  12     1327.42     1693.44     45.34 o 
   3   0  12      157.97      178.54     19.66 o 
   4   0  12     1747.15     1403.94     42.53 o 
   5   0  12      386.21      346.37     28.26 o 
   6   0  12      675.43      558.91     34.96 o 
   7   0  12     1113.95     1073.66     76.59 o 
   8   0  12       43.56       54.58     32.26 o 
   9   0  12     1386.83     1028.16     83.52 o 
  10   0  12       40.07        5.87     28.09 o 
  11   0  12      730.86      809.51     86.19 o 
  12   0  12       50.52       -0.75     36.53 o 
  13   0  12      740.41      724.07     90.04 o 
 -14   1  12       38.69       63.18     29.98 o 
 -13   1  12       63.91      100.41     28.20 o 
 -12   1  12        0.01      -30.89     20.59 o 
 -11   1  12        0.05       13.26     21.95 o 
 -10   1  12        3.39       42.05     25.12 o 
  -9   1  12       33.43        5.18     17.90 o 
  -8   1  12        6.77       23.06     24.64 o 
  -7   1  12      105.02      114.74     29.10 o 
  -6   1  12       36.58       -4.60     18.02 o 
  -5   1  12       28.58       -6.62     18.53 o 
  -4   1  12      165.80      210.22     23.97 o 
  -3   1  12        0.07       37.19     13.88 o 
  -2   1  12      169.67      116.21     19.45 o 
  -1   1  12      694.41      534.71     31.15 o 
   0   1  12      123.43       84.45     13.16 o 
   1   1  12      101.53      138.68     12.20 o 
   2   1  12      728.88      644.37     36.41 o 
   3   1  12      116.35       82.81     11.11 o 
   4   1  12        4.07       -7.76     11.38 o 
   5   1  12        5.75        5.20     10.84 o 
   6   1  12       12.13      -12.74     10.27 o 
   7   1  12       62.29       24.56     14.39 o 
   8   1  12       45.57       49.03     21.29 o 
   9   1  12       35.91       18.29     21.05 o 
  10   1  12       36.31       21.13     37.12 o 
  11   1  12       10.96      -17.95     25.69 o 
  12   1  12        9.85       16.89     26.40 o 
  13   1  12        2.86       -7.46     27.11 o 
 -14   2  12      366.54      317.05     42.65 o 
 -13   2  12      111.49      126.61     34.50 o 
 -12   2  12      828.54      835.07     53.03 o 
 -11   2  12      195.63      145.64     31.35 o 
 -10   2  12     1762.95     1653.36     63.53 o 
  -9   2  12       14.17       30.35     19.23 o 
  -8   2  12     2013.48     2501.46     74.40 o 
  -7   2  12        5.71       -2.58     15.70 o 
  -6   2  12     3902.44     3644.70     82.32 o 
  -5   2  12      281.49      261.16     22.86 o 
  -4   2  12     1849.85     1996.28    149.39 o 
  -3   2  12      176.51      167.95     22.58 o 
  -2   2  12     2632.97     2818.41     65.20 o 
  -1   2  12       99.90       51.95     18.79 o 
   0   2  12     1122.82     1314.08     47.09 o 
   1   2  12     1260.06     1274.51     39.67 o 
   2   2  12     2546.12     2574.94     44.45 o 
   3   2  12      574.17      534.17     25.58 o 
   4   2  12      920.95     1108.17     34.66 o 
   5   2  12     1202.32     1093.58     35.25 o 
   6   2  12      694.74      531.27     27.46 o 
   7   2  12      849.06      872.24     33.86 o 
   8   2  12      187.99      133.41     22.49 o 
   9   2  12      815.88      908.49     45.81 o 
  10   2  12       95.50       29.26     45.50 o 
  11   2  12      519.30      483.84     50.91 o 
  12   2  12        9.22       20.09     32.52 o 
 -13   3  12       58.37       31.01     28.22 o 
 -12   3  12        0.32        3.85     22.44 o 
 -11   3  12       95.12       64.07     25.76 o 
 -10   3  12       11.02       -9.31     20.26 o 
  -9   3  12       55.72       54.74     22.27 o 
  -8   3  12       22.18       21.03     18.71 o 
  -7   3  12       83.12       88.40     23.62 o 
  -6   3  12       44.52       84.15     17.75 o 
  -5   3  12      155.09      237.94     23.15 o 
  -4   3  12      193.13      203.91     25.75 o 
  -3   3  12      130.77      120.98     23.33 o 
  -2   3  12      160.57      214.83     23.80 o 
  -1   3  12      150.82      127.42     21.28 o 
   0   3  12       57.99       32.38     16.39 o 
   1   3  12      541.12      540.36     34.62 o 
   2   3  12      133.13      178.41     22.15 o 
   3   3  12      154.27      210.15     23.33 o 
   4   3  12       30.61       56.57     15.65 o 
   5   3  12        1.19       19.89     11.79 o 
   6   3  12        5.83       11.85     12.06 o 
   7   3  12       42.11       17.68     13.47 o 
   8   3  12      139.30      130.46     19.57 o 
   9   3  12        0.04       11.48     17.34 o 
  10   3  12       47.69       37.04     20.16 o 
  11   3  12        1.24       -1.82     21.66 o 
  12   3  12       34.94       -3.22     25.33 o 
 -13   4  12      182.80      137.68     27.86 o 
 -12   4  12      663.98      706.57     43.93 o 
 -11   4  12      148.97      173.40     26.27 o 
 -10   4  12      477.85      592.89     38.32 o 
  -9   4  12       27.87       29.98     20.61 o 
  -8   4  12     2157.73     2039.38     57.83 o 
  -7   4  12      213.51      224.45     21.66 o 
  -6   4  12     2042.79     1891.25     71.19 o 
  -5   4  12       43.64       39.33     15.08 o 
  -4   4  12     2598.81     2459.81     56.40 o 
  -3   4  12       46.25       51.50     14.36 o 
  -2   4  12     2141.56     2025.93     61.95 o 
  -1   4  12        7.80        5.44     23.65 o 
   0   4  12     2803.86     2817.54     67.60 o 
   1   4  12      387.06      278.86     35.16 o 
   2   4  12     3268.25     3135.53     87.40 o 
   3   4  12     1292.21     1101.37     43.77 o 
   4   4  12      706.71      610.81     35.16 o 
   5   4  12      511.16      309.26     27.56 o 
   6   4  12      441.86      398.84     29.26 o 
   7   4  12      754.41      706.35     47.73 o 
   8   4  12      259.58      240.15     25.17 o 
   9   4  12      684.75      726.21     36.20 o 
  10   4  12       76.86       63.58     21.83 o 
  11   4  12      614.60      700.62     64.53 o 
 -12   5  12       22.39      -16.43     21.29 o 
 -11   5  12      239.33      175.38     33.85 o 
 -10   5  12       31.15       18.01     34.16 o 
  -9   5  12      264.38      212.01     42.96 o 
  -8   5  12        9.75      -22.85     15.24 o 
  -7   5  12       91.05       56.81     20.59 o 
  -6   5  12        3.84       -0.06     15.42 o 
  -5   5  12      575.58      506.63     37.14 o 
  -4   5  12       24.84        1.48     16.97 o 
  -3   5  12      488.17      385.47     24.43 o 
  -2   5  12       68.53       45.42     14.02 o 
  -1   5  12      204.76      258.73     22.60 o 
   0   5  12      271.09      329.98     46.25 o 
   1   5  12      359.91      364.02     43.58 o 
   2   5  12       61.92       40.79     23.72 o 
   3   5  12      685.12      853.97     51.09 o 
   4   5  12      240.83      319.47     34.19 o 
   5   5  12       83.11      150.03     22.65 o 
   6   5  12      316.61      355.90     54.69 o 
   7   5  12        1.37       21.70     16.01 o 
   8   5  12      131.14       64.89     20.64 o 
   9   5  12        1.97       14.19     15.47 o 
  10   5  12      213.73      168.91     28.72 o 
 -10   6  12      223.14      177.13     35.86 o 
  -9   6  12       20.14       22.53     17.03 o 
  -8   6  12      735.75      737.02     76.47 o 
  -7   6  12       39.93       42.21     18.26 o 
  -6   6  12      745.92      779.42     38.28 o 
  -5   6  12       10.50       -0.31     16.76 o 
  -4   6  12      989.17     1103.30     47.73 o 
  -3   6  12       48.13       50.44     25.11 o 
  -2   6  12      690.82      753.68     39.23 o 
  -1   6  12       11.68       25.99     25.85 o 
   0   6  12      931.07     1134.56     58.19 o 
   1   6  12      122.93       48.30     23.83 o 
   2   6  12     1140.66     1270.79     80.60 o 
   3   6  12       57.13       68.71     26.70 o 
   4   6  12      594.73      588.26     63.18 o 
   5   6  12      699.96      851.76    112.58 o 
   6   6  12       47.23       53.60     32.51 o 
   7   6  12      180.31      171.30     26.72 o 
   8   6  12       61.19       76.93     21.57 o 
   9   6  12      215.08      206.75     54.20 o 
  -9   7  12      134.63      111.03     24.70 o 
  -8   7  12       13.52       36.36     22.52 o 
  -7   7  12      297.31      271.32     29.56 o 
  -6   7  12        9.05       -3.24     15.50 o 
  -5   7  12      253.77      286.71     43.99 o 
  -4   7  12        3.63       17.01     14.78 o 
  -3   7  12      256.91      246.39     29.54 o 
  -2   7  12        8.19      -11.21     19.06 o 
  -1   7  12      350.91      460.62     45.08 o 
   0   7  12       91.01       39.14     46.04 o 
   1   7  12      184.84      180.97     36.31 o 
   2   7  12      224.60      283.08     37.13 o 
   3   7  12      201.46      207.73     47.64 o 
   4   7  12      292.72      342.99     55.97 o 
   5   7  12      265.89      312.41     41.51 o 
   6   7  12      224.64      236.77     42.14 o 
   7   7  12       28.41       -3.82     23.81 o 
  -6   8  12      367.88      388.68     32.74 o 
  -5   8  12        4.93      -23.49     19.43 o 
  -4   8  12      231.88      248.77     31.47 o 
  -3   8  12        0.13      -28.05     34.77 o 
  -2   8  12      210.11      226.13     83.36 o 
  -1   8  12       31.05       36.76     31.72 o 
   0   8  12      146.97      109.42     29.51 o 
   1   8  12        3.70        4.21     21.42 o 
   2   8  12      390.92      326.28     42.57 o 
   3   8  12      138.66      209.70     35.87 o 
   4   8  12      179.49      198.91     35.14 o 
   5   8  12      247.67      176.36     77.28 o 
 -13   1  13      454.23      521.67     61.93 o 
 -12   1  13        0.01        2.23     31.83 o 
 -11   1  13     1233.60     1268.70     76.10 o 
 -10   1  13       26.16       23.79     48.23 o 
  -9   1  13     1530.80     1419.46     72.81 o 
  -8   1  13       62.87       15.03     24.35 o 
  -7   1  13     1323.05     1355.09     69.00 o 
  -6   1  13        2.96      -17.11     19.94 o 
  -5   1  13     1557.80     1592.25     71.86 o 
  -4   1  13      694.92      612.69     48.98 o 
  -3   1  13     3157.03     3302.02     97.27 o 
  -2   1  13     2243.64     2111.87     58.49 o 
  -1   1  13      913.00      870.26     40.17 o 
   0   1  13     2312.33     2156.53     58.86 o 
   1   1  13      429.11      460.75     33.57 o 
   2   1  13     3008.94     2707.21     42.04 o 
   3   1  13      977.60      875.69     25.57 o 
   4   1  13     1383.02     1346.41     32.77 o 
   5   1  13       12.72       40.41     12.92 o 
   6   1  13     2086.85     2267.04    108.80 o 
   7   1  13      109.88      135.14     21.72 o 
   8   1  13     1107.05     1150.46     60.08 o 
   9   1  13       69.19       63.76     24.85 o 
  10   1  13      845.62      733.30    124.76 o 
  11   1  13       84.01       90.18     48.33 o 
  12   1  13      583.56      506.87     73.06 o 
 -13   2  13       15.02      -23.68     25.90 o 
 -12   2  13        5.19       -7.77     25.20 o 
 -11   2  13        3.19        4.57     23.71 o 
 -10   2  13       30.93       72.10     22.98 o 
  -9   2  13      155.26      139.43     26.94 o 
  -8   2  13      163.42      150.30     26.92 o 
  -7   2  13       97.74       60.16     22.54 o 
  -6   2  13       96.95      141.75     33.54 o 
  -5   2  13      141.50      183.23     27.83 o 
  -4   2  13        0.18        7.69     14.46 o 
  -3   2  13       11.55       26.06     15.76 o 
  -2   2  13      157.83      152.54     24.25 o 
  -1   2  13      158.44      186.21     24.41 o 
   0   2  13     1298.21     1214.08     45.22 o 
   1   2  13        5.70      -20.90     13.93 o 
   2   2  13       53.08       30.20     13.09 o 
   3   2  13      173.91      242.92     24.39 o 
   4   2  13       57.00       24.12     12.24 o 
   5   2  13       52.18       11.35     11.97 o 
   6   2  13       27.64       27.13     12.89 o 
   7   2  13       14.23       33.73     15.59 o 
   8   2  13        9.67       31.28     16.39 o 
   9   2  13      175.78      192.75     35.63 o 
  10   2  13        0.76      -33.37     32.15 o 
  11   2  13        0.12       -1.60     35.30 o 
 -12   3  13        9.52       21.82     34.47 o 
 -11   3  13      621.12      632.65     48.52 o 
 -10   3  13       72.07       83.56     25.98 o 
  -9   3  13      767.94      666.04     46.16 o 
  -8   3  13       82.98       36.42     22.20 o 
  -7   3  13     1794.11     1785.60     63.53 o 
  -6   3  13      277.70      191.45     31.70 o 
  -5   3  13     1871.97     1711.24     59.27 o 
  -4   3  13      638.01      527.40     31.67 o 
  -3   3  13     1924.59     2039.39     61.14 o 
  -2   3  13      771.21      711.13     59.44 o 
  -1   3  13     2308.44     2402.90     64.25 o 
   0   3  13     1990.67     2052.47     58.54 o 
   1   3  13      350.33      226.64     26.19 o 
   2   3  13     2145.71     2220.54     59.76 o 
   3   3  13       25.45       -1.87     25.16 o 
   4   3  13     1174.22      999.42     50.10 o 
   5   3  13        0.48        2.54     14.00 o 
   6   3  13      973.96     1057.60     48.56 o 
   7   3  13        1.81       16.73     23.30 o 
   8   3  13     1136.29     1281.96     49.97 o 
   9   3  13       54.61       92.90     22.73 o 
  10   3  13      535.54      505.65     50.58 o 
  11   3  13      111.32       98.81     34.77 o 
 -12   4  13       31.86       61.49     26.49 o 
 -11   4  13        4.56      -11.09     22.90 o 
 -10   4  13      450.06      443.93     43.59 o 
  -9   4  13       81.06       60.95     22.49 o 
  -8   4  13        4.80       24.75     21.03 o 
  -7   4  13       18.10        2.39     14.36 o 
  -6   4  13      157.53      127.43     21.94 o 
  -5   4  13       54.94       54.50     16.10 o 
  -4   4  13       71.44      181.88     21.90 o 
  -3   4  13       52.56       24.34     19.16 o 
  -2   4  13      136.52      139.35     24.16 o 
  -1   4  13      118.32       86.96     21.11 o 
   0   4  13      191.37      227.04     26.78 o 
   1   4  13      183.67      217.82     33.32 o 
   2   4  13      459.92      414.47     41.32 o 
   3   4  13      747.65      656.58     37.04 o 
   4   4  13       26.33       14.47     17.76 o 
   5   4  13      105.48       63.29     18.53 o 
   6   4  13        1.77       15.39     15.15 o 
   7   4  13      155.67       53.07     18.71 o 
   8   4  13        0.73       20.12     18.50 o 
   9   4  13      232.40      194.10     28.40 o 
  10   4  13        6.90        3.65     18.66 o 
 -11   5  13      558.83      561.63     59.56 o 
 -10   5  13       11.15      -26.89     36.95 o 
  -9   5  13      585.78      672.08     72.36 o 
  -8   5  13      114.56      101.17     18.36 o 
  -7   5  13      918.79     1027.56     45.13 o 
  -6   5  13      145.81      143.22     26.63 o 
  -5   5  13      543.67      561.69     39.77 o 
  -4   5  13      173.84      222.43     23.61 o 
  -3   5  13      289.37      364.39     27.29 o 
  -2   5  13      914.83      777.46     35.54 o 
  -1   5  13      738.18      640.98     38.70 o 
   0   5  13      928.81      788.87     51.52 o 
   1   5  13      214.21      234.35     34.88 o 
   2   5  13     1327.83     1206.96     91.39 o 
   3   5  13        7.26       23.87     22.35 o 
   4   5  13      744.32      738.13     50.47 o 
   5   5  13        2.00       36.32     20.72 o 
   6   5  13      689.21      770.11     42.36 o 
   7   5  13        1.41       32.08     17.44 o 
   8   5  13      595.75      621.46     48.27 o 
   9   5  13       59.62       81.21     39.86 o 
  -9   6  13        4.34        7.06     24.75 o 
  -8   6  13      232.41      309.03     30.17 o 
  -7   6  13       41.22       79.27     30.88 o 
  -6   6  13       58.42      112.11     25.93 o 
  -5   6  13      100.19      153.22     27.45 o 
  -4   6  13      312.69      349.75     32.96 o 
  -3   6  13      161.27      154.56     23.53 o 
  -2   6  13      171.96      162.62     51.96 o 
  -1   6  13      223.08      209.99     74.66 o 
   0   6  13      155.67      184.27     32.95 o 
   1   6  13      151.06       63.07     38.61 o 
   2   6  13        6.83       23.74     24.15 o 
   3   6  13      258.39      303.25     39.54 o 
   4   6  13       86.51      113.13     28.72 o 
   5   6  13      440.48      542.04     48.53 o 
   6   6  13       30.90       12.84     25.31 o 
   7   6  13      162.99      143.46     25.23 o 
   8   6  13       37.21       62.51     20.52 o 
  -7   7  13      188.10      178.66     27.04 o 
  -6   7  13       55.49       47.44     20.37 o 
  -5   7  13      348.33      298.23     29.65 o 
  -4   7  13       60.45       63.84     23.40 o 
  -3   7  13      315.10      351.21     43.41 o 
  -2   7  13      328.10      244.88     38.64 o 
  -1   7  13      260.24      232.73     38.69 o 
   0   7  13      379.59      388.31     42.98 o 
   1   7  13      142.76      108.89     29.04 o 
   2   7  13      311.43      271.48     39.36 o 
   3   7  13        1.64       15.59     23.02 o 
   4   7  13      360.49      322.56     42.83 o 
   5   7  13        0.15       -2.71     38.61 o 
   6   7  13      335.44      333.33     43.12 o 
  -4   8  13      128.33      139.09     51.06 o 
  -3   8  13      128.52      100.65     49.93 o 
  -2   8  13      211.17      234.47     39.54 o 
  -1   8  13      237.58      226.72     38.80 o 
   0   8  13       55.27       74.59     33.81 o 
   1   8  13      347.42      281.41     40.85 o 
   2   8  13       18.65       24.51     74.29 o 
   3   8  13      161.99      217.15    112.53 o 
 -12   0  14      729.07      797.45     99.23 o 
 -11   0  14      256.16      320.01     72.84 o 
 -10   0  14      755.07      720.76     90.57 o 
  -9   0  14      251.15      275.14     64.72 o 
  -8   0  14      457.52      444.87     72.63 o 
  -7   0  14      308.00      247.27     56.39 o 
  -6   0  14      681.50      839.85     85.34 o 
  -5   0  14     1431.37     1208.36     90.91 o 
  -4   0  14     1444.02     1263.16     95.71 o 
  -3   0  14     6686.31     6677.84    205.74 o 
  -2   0  14       65.56       50.73     43.26 o 
  -1   0  14     3708.66     3205.66     87.23 o 
   0   0  14       89.61       23.19     28.68 o 
   1   0  14     2125.70     2238.03     56.23 o 
   2   0  14      138.85      155.72     20.93 o 
   3   0  14     2653.22     2651.76     62.30 o 
   4   0  14      182.90      315.66     32.37 o 
   5   0  14     2071.74     2048.15     67.78 o 
   6   0  14      754.38      826.50     70.17 o 
   7   0  14      650.68      801.94     69.85 o 
   8   0  14      632.62      436.96     61.52 o 
   9   0  14      526.84      504.78     68.57 o 
  10   0  14      357.25      446.90     69.32 o 
  11   0  14      136.97       74.87     46.04 o 
 -12   1  14        1.40       -2.57     33.83 o 
 -11   1  14       18.18      -20.92     27.84 o 
 -10   1  14        0.25        8.28     27.20 o 
  -9   1  14       11.54        0.28     26.78 o 
  -8   1  14        7.21        1.39     33.43 o 
  -7   1  14      160.44      100.80     41.77 o 
  -6   1  14       74.39       58.30     29.58 o 
  -5   1  14       28.53       49.19     27.30 o 
  -4   1  14      180.21      193.75     38.15 o 
  -3   1  14      411.28      329.07     49.39 o 
  -2   1  14      125.43       74.33     20.68 o 
  -1   1  14       41.50      110.01     22.56 o 
   0   1  14      108.08       97.50     26.49 o 
   1   1  14      144.26      183.37     20.74 o 
   2   1  14        0.07       22.03     14.54 o 
   3   1  14      144.84      135.18     15.18 o 
   4   1  14       12.81       29.42     13.33 o 
   5   1  14       56.38       39.47     15.10 o 
   6   1  14      142.14      115.38     20.29 o 
   7   1  14       20.75       -5.17     17.99 o 
   8   1  14       22.17        5.39     24.89 o 
   9   1  14       21.91       16.02     22.02 o 
  10   1  14       11.66       27.26     23.91 o 
  11   1  14        1.00      -23.82     21.66 o 
 -12   2  14      316.59      396.97     46.37 o 
 -11   2  14      219.55      205.99     36.45 o 
 -10   2  14      442.49      505.40     58.76 o 
  -9   2  14      128.91      139.73     39.55 o 
  -8   2  14      536.69      685.02     60.87 o 
  -7   2  14      473.53      584.35     55.60 o 
  -6   2  14      724.82      845.58     61.77 o 
  -5   2  14     2020.94     1876.45     80.55 o 
  -4   2  14      114.07      110.20     22.82 o 
  -3   2  14     2039.96     2377.30    107.11 o 
  -2   2  14      165.36      152.52     26.83 o 
  -1   2  14     1878.61     1997.02     60.13 o 
   0   2  14       20.39       11.19     26.74 o 
   1   2  14      834.90      796.66     40.29 o 
   2   2  14      203.39      253.14     26.26 o 
   3   2  14     2329.73     2470.04     62.73 o 
   4   2  14      474.74      442.42     31.69 o 
   5   2  14     1306.99     1617.00     72.64 o 
   6   2  14      612.89      697.78     46.02 o 
   7   2  14      890.85     1078.90     69.99 o 
   8   2  14      487.07      474.32    118.24 o 
   9   2  14      255.08      203.91     89.93 o 
  10   2  14      156.55      126.67     32.73 o 
 -11   3  14        0.49       17.70     24.98 o 
 -10   3  14       20.93        4.69     34.97 o 
  -9   3  14      311.02      399.27     40.66 o 
  -8   3  14       13.77       42.71     23.61 o 
  -7   3  14        0.62       30.09     22.17 o 
  -6   3  14       42.07       29.64     20.15 o 
  -5   3  14        5.05       -2.28     18.55 o 
  -4   3  14      109.38      117.55     23.73 o 
  -3   3  14       52.23       50.94     19.64 o 
  -2   3  14        4.46       -2.88     16.08 o 
  -1   3  14       10.06        5.14     15.75 o 
   0   3  14      295.92      320.96     32.23 o 
   1   3  14       15.72       24.71     22.41 o 
   2   3  14      146.39      216.19     34.12 o 
   3   3  14        1.28       29.88     27.62 o 
   4   3  14       18.68       -2.34     15.47 o 
   5   3  14        1.40        1.32     16.05 o 
   6   3  14       52.19       30.14     16.68 o 
   7   3  14       13.77       33.20     20.61 o 
   8   3  14       15.15       37.12     32.46 o 
   9   3  14      122.51       99.48     23.72 o 
  10   3  14       10.45      -33.88     22.59 o 
 -11   4  14      119.21      163.03     41.52 o 
 -10   4  14      306.62      330.86     40.39 o 
  -9   4  14      273.01      223.37     34.29 o 
  -8   4  14      535.12      525.30     56.17 o 
  -7   4  14      547.89      500.82     44.71 o 
  -6   4  14      205.09      236.57     26.34 o 
  -5   4  14      933.37      814.71     39.81 o 
  -4   4  14      135.05       86.80     19.56 o 
  -3   4  14     1001.75      957.96     42.51 o 
  -2   4  14       16.41       30.65     30.49 o 
  -1   4  14     1398.21     1428.28     54.34 o 
   0   4  14        0.03       20.29     22.42 o 
   1   4  14     1716.57     1636.08    119.53 o 
   2   4  14      278.76      432.51     42.52 o 
   3   4  14      737.05      741.57     51.80 o 
   4   4  14      137.75      167.91     24.66 o 
   5   4  14      807.63      883.16     73.83 o 
   6   4  14      198.35      212.84     30.26 o 
   7   4  14      502.92      556.35     37.12 o 
   8   4  14      210.75      211.76     33.76 o 
   9   4  14      258.84      276.57     38.93 o 
 -10   5  14      111.21       90.35     42.52 o 
  -9   5  14       60.38      120.10     30.07 o 
  -8   5  14       37.74       45.09     24.53 o 
  -7   5  14        5.25       30.41     22.09 o 
  -6   5  14       73.25       51.58     17.98 o 
  -5   5  14       49.53       77.33     19.06 o 
  -4   5  14      354.36      322.07     28.41 o 
  -3   5  14       79.56       96.08     19.43 o 
  -2   5  14      273.61      299.64     26.61 o 
  -1   5  14        0.34        5.82     18.81 o 
   0   5  14      271.98      268.06     41.92 o 
   1   5  14        0.02       21.63     27.93 o 
   2   5  14      230.18      177.86     35.58 o 
   3   5  14        1.54        5.16     22.00 o 
   4   5  14      239.44      157.54     32.38 o 
   5   5  14       31.64       63.07     20.00 o 
   6   5  14       23.48       26.05     21.07 o 
   7   5  14       32.50       16.25     17.79 o 
   8   5  14       78.44       46.61     26.09 o 
  -8   6  14      144.62      125.37     19.60 o 
  -7   6  14      308.32      265.60     28.79 o 
  -6   6  14       56.55       46.62     18.30 o 
  -5   6  14      369.67      372.17     36.13 o 
  -4   6  14       55.60       70.29     19.20 o 
  -3   6  14      447.43      399.54     30.96 o 
  -2   6  14        2.23        7.53     19.82 o 
  -1   6  14      659.55      639.53     89.99 o 
   0   6  14       13.39        5.11     22.41 o 
   1   6  14      559.79      622.69     52.47 o 
   2   6  14        0.02       13.65     22.16 o 
   3   6  14      380.43      596.99     55.60 o 
   4   6  14       53.13      104.74     30.70 o 
   5   6  14      178.17      175.93     35.61 o 
   6   6  14       60.82       85.86     28.77 o 
  -6   7  14      140.79      158.02     26.82 o 
  -5   7  14       17.99        1.31     30.91 o 
  -4   7  14       76.66       62.58     32.10 o 
  -3   7  14        0.59      -29.21     22.91 o 
  -2   7  14      198.50      207.22     38.23 o 
  -1   7  14        0.03       23.52     47.32 o 
   0   7  14       67.85      159.65     33.29 o 
   1   7  14       24.60      -16.68     19.95 o 
   2   7  14       56.25       57.77     77.01 o 
   3   7  14       75.36       90.87     31.46 o 
   4   7  14      157.89      165.55     35.41 o 
 -11   1  15      162.67      233.51     50.52 o 
 -10   1  15      758.71      832.56     69.82 o 
  -9   1  15       81.72       95.58     37.61 o 
  -8   1  15     1348.16     1332.12     76.55 o 
  -7   1  15       43.39       54.58     42.62 o 
  -6   1  15     2003.97     2083.74     89.09 o 
  -5   1  15      190.70      255.09     60.78 o 
  -4   1  15     1983.41     2064.25     86.63 o 
  -3   1  15      347.47      507.18     62.07 o 
  -2   1  15     1176.06     1180.64     77.61 o 
  -1   1  15      454.71      394.44     33.93 o 
   0   1  15      876.02      940.59     45.59 o 
   1   1  15      861.93      957.98     83.86 o 
   2   1  15     1578.67     1951.24     44.59 o 
   3   1  15     1458.10     1525.96     47.24 o 
   4   1  15      593.83      703.72     37.22 o 
   5   1  15      982.31     1031.19     65.59 o 
   6   1  15      116.93       72.13     27.93 o 
   7   1  15      529.12      548.88     45.06 o 
   8   1  15       26.11       80.40     58.91 o 
   9   1  15      432.38      350.93     44.03 o 
 -11   2  15        4.02       -1.76     33.62 o 
 -10   2  15        9.05       28.73     34.23 o 
  -9   2  15       77.03      108.31     38.70 o 
  -8   2  15        1.65       28.55     38.40 o 
  -7   2  15      159.16       93.27     49.13 o 
  -6   2  15      138.39      151.58     37.53 o 
  -5   2  15       45.23       14.01     54.10 o 
  -4   2  15       93.35       63.10     22.08 o 
  -3   2  15       88.33       63.43     22.43 o 
  -2   2  15        0.09      -15.46     20.73 o 
  -1   2  15      199.03      179.63     27.94 o 
   0   2  15       96.30       73.91     22.79 o 
   1   2  15        8.98      -12.74     20.25 o 
   2   2  15       70.26      114.08     34.37 o 
   3   2  15       17.86      -24.22     22.14 o 
   4   2  15       78.89      118.41     30.86 o 
   5   2  15       42.78       88.28     20.36 o 
   6   2  15       17.40       27.19     20.17 o 
   7   2  15        3.60      -21.19     14.14 o 
   8   2  15       48.67       22.60     22.38 o 
   9   2  15        0.09      -16.52     55.91 o 
 -10   3  15      224.96      199.89     36.04 o 
  -9   3  15       54.45       47.29     33.38 o 
  -8   3  15     1159.09     1169.26    120.68 o 
  -7   3  15        2.20        1.53     29.26 o 
  -6   3  15      993.45     1032.29     71.08 o 
  -5   3  15      107.11       89.02     26.67 o 
  -4   3  15     1548.72     1132.14    100.89 o 
  -3   3  15      102.71      139.34     26.17 o 
  -2   3  15     1170.20     1407.38     55.48 o 
  -1   3  15      128.49      164.00     27.84 o 
   0   3  15     1231.03     1231.43     72.59 o 
   1   3  15     1060.89     1062.51     59.05 o 
   2   3  15      531.35      460.24    114.40 o 
   3   3  15      622.12      736.69     63.16 o 
   4   3  15      421.24      532.75     36.08 o 
   5   3  15      664.46      619.82     38.31 o 
   6   3  15      156.64      113.87     23.23 o 
   7   3  15      432.92      407.48     40.56 o 
   8   3  15       60.72       76.56     26.11 o 
   9   3  15      394.76      362.41     62.91 o 
  -9   4  15      176.50      183.36     36.28 o 
  -8   4  15        6.08      -14.95     23.24 o 
  -7   4  15        3.84       66.45     27.01 o 
  -6   4  15       19.73        5.21     17.14 o 
  -5   4  15      238.77      223.12     26.38 o 
  -4   4  15       23.93        1.79     18.52 o 
  -3   4  15      266.04      268.22     32.78 o 
  -2   4  15      163.19      180.87     32.52 o 
  -1   4  15       25.67       47.14     27.26 o 
   0   4  15       83.17      183.56     48.76 o 
   1   4  15       54.19       33.04     23.19 o 
   2   4  15      205.85      243.74     89.99 o 
   3   4  15       27.03       20.31     23.30 o 
   4   4  15      128.17      105.63     23.34 o 
   5   4  15        2.43       15.26     16.01 o 
   6   4  15       29.33       26.26     17.88 o 
   7   4  15        9.32       10.67     20.14 o 
   8   4  15       46.82       87.13     27.51 o 
  -8   5  15      383.15      369.09     42.45 o 
  -7   5  15        7.15       -2.02     15.71 o 
  -6   5  15      436.90      451.73     35.20 o 
  -5   5  15        3.45       -4.94     17.24 o 
  -4   5  15      370.79      425.55     55.21 o 
  -3   5  15       26.77       25.42     19.99 o 
  -2   5  15      668.01      612.86     53.47 o 
  -1   5  15      276.40      209.63     87.10 o 
   0   5  15      486.50      629.07     96.08 o 
   1   5  15      174.52      154.01     39.52 o 
   2   5  15      511.50      644.53     53.14 o 
   3   5  15      313.51      320.45     62.91 o 
   4   5  15      173.44      231.83     37.73 o 
   5   5  15      221.13      254.03     37.93 o 
   6   5  15      129.42       77.91     32.54 o 
  -6   6  15       14.12       34.70     19.12 o 
  -5   6  15      176.45      173.20     24.96 o 
  -4   6  15       18.61       31.69     18.76 o 
  -3   6  15      167.42      117.00     46.62 o 
  -2   6  15       35.21       42.76     25.85 o 
  -1   6  15       64.02       56.29     33.65 o 
   0   6  15       48.88       17.35     25.42 o 
   1   6  15       19.28       47.01     28.89 o 
   2   6  15       32.40       16.37     33.32 o 
   3   6  15        8.63       24.62     35.62 o 
   4   6  15      183.17      182.66     35.97 o 
  -2   7  15      261.37      259.05     42.30 o 
  -1   7  15       69.69       72.83     31.88 o 
   0   7  15      254.49      267.51     71.35 o 
 -10   0  16       21.26       24.03     52.44 o 
  -9   0  16      657.19      534.05     84.70 o 
  -8   0  16      294.71      121.02     55.75 o 
  -7   0  16      395.12      477.98     80.00 o 
  -6   0  16      141.69       88.33     49.99 o 
  -5   0  16      627.51      662.66     85.66 o 
  -4   0  16      802.14      806.75     91.11 o 
  -3   0  16      769.02      852.78     89.51 o 
  -2   0  16      957.17     1136.15    101.91 o 
  -1   0  16      492.37      441.66     74.98 o 
   0   0  16     1628.97     1560.16     69.29 o 
   1   0  16      148.10      148.91     31.78 o 
   2   0  16      786.48     1060.23     82.99 o 
   3   0  16       64.84       56.08     31.40 o 
   4   0  16      994.02      846.58     68.14 o 
   5   0  16       11.88      -30.34     22.22 o 
   6   0  16      465.43      461.43     59.38 o 
   7   0  16        0.49       14.10     29.37 o 
   8   0  16      613.49      599.20     70.92 o 
 -10   1  16        7.15        3.42     33.33 o 
  -9   1  16       10.33       10.88     55.81 o 
  -8   1  16        6.68       77.00     44.38 o 
  -7   1  16       42.31      -18.50     36.85 o 
  -6   1  16       24.27       -0.31     27.95 o 
  -5   1  16        2.92      -38.69     25.79 o 
  -4   1  16        0.01       24.20     29.09 o 
  -3   1  16        2.84      -17.79     30.61 o 
  -2   1  16      156.19      125.19     29.63 o 
  -1   1  16       59.52       68.17     29.60 o 
   0   1  16        3.91      -27.92     18.61 o 
   1   1  16       27.22        7.86     19.56 o 
   2   1  16       68.65       85.88     37.44 o 
   3   1  16       11.06      -12.94     14.68 o 
   4   1  16        6.59      -10.18     16.36 o 
   5   1  16       30.95       34.07     19.76 o 
   6   1  16       18.47        1.28     26.60 o 
   7   1  16       43.41      -11.22     19.39 o 
   8   1  16        2.36       25.33     60.62 o 
 -10   2  16       23.62        8.70     35.21 o 
  -9   2  16      436.59      479.19     60.80 o 
  -8   2  16      130.30      107.09     39.94 o 
  -7   2  16      668.79      829.22     90.05 o 
  -6   2  16      393.59      423.37     54.57 o 
  -5   2  16      340.19      330.76     48.57 o 
  -4   2  16      445.55      542.35     44.60 o 
  -3   2  16      463.24      571.10     42.22 o 
  -2   2  16      772.32      731.65     45.62 o 
  -1   2  16      434.62      647.90     43.00 o 
   0   2  16      444.61      498.75     48.40 o 
   1   2  16       35.55        7.69     24.18 o 
   2   2  16     1277.91     1135.83     60.59 o 
   3   2  16       45.50       71.81     20.36 o 
   4   2  16      582.26      715.46     40.91 o 
   5   2  16        7.77       -5.80     18.05 o 
   6   2  16      796.42      809.59     59.33 o 
   7   2  16        0.05        9.93     30.44 o 
   8   2  16      373.97      473.92     67.29 o 
  -9   3  16       48.35       28.32     51.22 o 
  -8   3  16       67.29       98.27     44.01 o 
  -7   3  16        2.77       -7.79     33.00 o 
  -6   3  16        2.17      -28.77     38.82 o 
  -5   3  16      104.06      108.97     34.54 o 
  -4   3  16       32.65       31.69     24.93 o 
  -3   3  16       88.92       98.25     27.34 o 
  -2   3  16        1.13      -38.66     26.54 o 
  -1   3  16       34.68       20.34     22.60 o 
   0   3  16        3.26      -11.77     22.60 o 
   1   3  16       97.48      107.29     40.32 o 
   2   3  16        0.05      -14.79     48.60 o 
   3   3  16       50.32       41.49     26.55 o 
   4   3  16        2.60       21.66     17.93 o 
   5   3  16       32.06       60.46     33.71 o 
   6   3  16        2.48       -5.47     34.13 o 
   7   3  16       14.45        1.67     19.53 o 
  -8   4  16      110.24       56.22     30.22 o 
  -7   4  16      549.40      457.08     60.13 o 
  -6   4  16       86.33       78.69     26.45 o 
  -5   4  16      280.68      301.35     36.79 o 
  -4   4  16      260.79      194.80     43.66 o 
  -3   4  16      495.17      605.65     71.82 o 
  -2   4  16      396.45      370.85     69.16 o 
  -1   4  16      396.53      451.99     49.63 o 
   0   4  16      760.46      774.55     68.36 o 
   1   4  16      111.97       80.39     64.19 o 
   2   4  16      662.49      707.80     67.51 o 
   3   4  16       36.32        6.42     25.59 o 
   4   4  16      420.80      397.27     82.94 o 
   5   4  16        8.23      -14.29     16.15 o 
   6   4  16      338.91      322.55     33.58 o 
  -6   5  16       61.72       42.54     19.02 o 
  -5   5  16       72.51      101.15     22.33 o 
  -4   5  16      141.75      104.02     54.21 o 
  -3   5  16      185.72      165.93     35.62 o 
  -2   5  16        9.86        1.65     25.51 o 
  -1   5  16      106.96      116.91     33.46 o 
   0   5  16        1.73       18.09     45.61 o 
   1   5  16      159.38      207.96     40.54 o 
   2   5  16       27.31       37.90     31.56 o 
   3   5  16      158.67      158.50     72.47 o 
   4   5  16        3.38       39.33     24.17 o 
  -3   6  16       95.35      187.83     39.57 o 
  -2   6  16      203.80      200.33     40.19 o 
  -1   6  16       63.28       68.49     47.96 o 
   0   6  16      287.42      329.54     51.00 o 
   1   6  16       98.83      142.50     37.14 o 
  -8   1  17       84.95       89.41     40.06 o 
  -7   1  17      295.88      299.02     87.37 o 
  -6   1  17       59.36       72.58     37.31 o 
  -5   1  17      393.96      380.56    114.40 o 
  -4   1  17        7.15        5.95     33.50 o 
  -3   1  17      792.07      742.35     64.92 o 
  -2   1  17        1.82        6.04     22.46 o 
  -1   1  17      501.11      512.33     42.25 o 
   0   1  17        0.36      -29.76     19.84 o 
   1   1  17      602.39      627.06     52.55 o 
   2   1  17        9.04      -17.90     52.23 o 
   3   1  17      808.60      903.41     73.16 o 
   4   1  17       17.39        2.21     19.84 o 
   5   1  17      457.09      532.67     62.59 o 
   6   1  17      143.03      194.50     45.19 o 
  -8   2  17       28.57       30.49     36.69 o 
  -7   2  17        0.06       -9.31     31.52 o 
  -6   2  17       47.01        5.85     33.13 o 
  -5   2  17        0.24      -10.00     51.43 o 
  -4   2  17        3.02        5.71     51.06 o 
  -3   2  17        0.80       -5.21     21.22 o 
  -2   2  17        8.82      -17.65     30.81 o 
  -1   2  17       32.51       -5.79     21.11 o 
   0   2  17       21.97      -13.35     29.64 o 
   1   2  17        0.07      -23.17     28.41 o 
   2   2  17        7.14      -11.26     39.36 o 
   3   2  17       34.20      -11.40     17.95 o 
   4   2  17       59.48       75.77     25.49 o 
   5   2  17        0.69      -10.87     18.43 o 
   6   2  17       18.16       38.45     30.44 o 
  -7   3  17      400.72      327.08     56.20 o 
  -6   3  17       49.53       70.13     37.92 o 
  -5   3  17      456.26      401.21     41.41 o 
  -4   3  17       23.23       62.77     25.31 o 
  -3   3  17      534.87      572.79     44.52 o 
  -2   3  17       31.78        0.96     20.83 o 
  -1   3  17      591.40      740.21     59.16 o 
   0   3  17        0.56      -25.34     51.80 o 
   1   3  17      260.18      270.67     43.28 o 
   2   3  17       38.46       37.32     38.40 o 
   3   3  17      421.71      458.13     48.21 o 
   4   3  17       10.63       -8.52     17.29 o 
   5   3  17      361.89      455.01     43.42 o 
  -6   4  17       44.10       21.93     20.77 o 
  -5   4  17        0.03      -16.54     19.85 o 
  -4   4  17       81.86      111.27     29.07 o 
  -3   4  17        3.69       -0.24     21.68 o 
  -2   4  17       81.02      100.40     36.52 o 
  -1   4  17        0.85       11.64     26.95 o 
   0   4  17       32.70       10.83     95.44 o 
   1   4  17        5.03       16.32     26.49 o 
   2   4  17      141.65       65.23     41.18 o 
   3   4  17       32.46       35.08     27.74 o 
   4   4  17       45.45       82.03     72.79 o 
  -3   5  17      231.99      334.99     48.48 o 
  -2   5  17        7.99       12.25     34.71 o 
  -1   5  17      333.35      295.22     47.10 o 
   0   5  17        1.25        2.64     26.59 o 
   1   5  17      222.39      281.27     44.58 o 
  -6   0  18      410.24      338.49     81.28 o 
  -5   0  18       31.46      -43.58     47.86 o 
  -4   0  18      500.95      401.29     84.49 o 
  -3   0  18      110.15       82.78     61.74 o 
  -2   0  18      571.06      716.59     96.77 o 
  -1   0  18      162.61      136.72     68.36 o 
   0   0  18      296.57      337.42     84.27 o 
   2   0  18      298.16      341.16     55.00 o 
  -6   1  18        0.33      -25.67     57.25 o 
  -5   1  18        0.54      -30.38     50.41 o 
  -4   1  18        3.04      -38.80     35.26 o 
  -3   1  18        6.85       20.65     39.00 o 
  -2   1  18        0.87      -23.35     65.05 o 
  -1   1  18       21.62      -11.28     23.95 o 
   0   1  18       31.64        5.54     49.45 o 
   1   1  18        0.68       -5.88     26.12 o 
   2   1  18        9.77       21.26     29.59 o 
   3   1  18        9.53       50.20     34.71 o 
  -5   2  18       84.33       49.37     41.49 o 
  -4   2  18      288.89      242.32     53.09 o 
  -3   2  18      146.84      146.75     33.44 o 
  -2   2  18      223.22      300.50     39.30 o 
  -1   2  18       27.69        7.74     27.94 o 
   0   2  18      208.34      228.08     42.48 o 
   1   2  18      125.22       90.98     58.91 o 
   2   2  18      138.37      258.37     42.98 o 
   3   2  18      327.27      273.54     54.36 o 
  -4   3  18       10.77        1.03     22.61 o 
  -3   3  18       25.51       34.35     38.56 o 
  -2   3  18       18.69       -8.88     27.24 o 
  -1   3  18        4.40      -31.70     25.48 o 
   0   3  18       37.78       20.36     33.27 o 
   1   3  18       16.77       50.04     31.25 o 
   2   3  18        7.76       -9.59     27.98 o 
                                                 
